# Supplementary material for: Transcriptomic analysis of stem cells from chorionic villi uncovers the impact of chromosomes 2, 6 and 22 in the clinical manifestations of Down syndrome
Source: Stem Cell Res Ther. 2023 Sep 23;14:265. doi: 10.1186/s13287-023-03503-4 (PMC10517537; doi:10.1186/s13287-023-03503-4)
Supplement: Supplementary file 3 — Additional file 3: Table S1. The list of differential expressed genes (DEGs) in CV and DS-CV samples. [file 13287_2023_3503_MOESM3_ESM.csv]

Supplementary Table S1. The list of Differential expressed genes (DEGs) in CV and DS-CV samples.
ENSEMBL_ID....df.Row.names	HGNC_Symbol	means	padj	log2FoldChange
ENSG00000129824	RPS4Y1	17.33217145	0.009771893	13.98581201
ENSG00000012817	KDM5D	0.936244893	0.03857569	11.90803584
ENSG00000131002	TXLNGY	0.627616694	0.046249799	11.59713437
ENSG00000198692	EIF1AY	1.296292054	0.029271265	10.17960513
ENSG00000067048	DDX3Y	2.785194054	0.000299061	9.346627596
ENSG00000114374	NA	0.410369144	1.44E-05	9.217217302
ENSG00000183878	UTY	0.430280046	0.000184352	8.914688483
ENSG00000105664	COMP	24.98198108	0.002165327	8.15189144
ENSG00000273523	LOC101929657	0.239263647	0.006571772	7.505340175
ENSG00000067646	ZFY	0.385864689	0.000169235	6.990545475
ENSG00000197376	NA	0.123972622	0.04467348	6.890240091
ENSG00000064886	CHI3L2	0.12734079	0.009786458	6.523623953
ENSG00000224549	NA	0.335941711	0.010108003	6.001833297
ENSG00000251138	LOC100507377	0.512824644	5.05E-07	5.735684873
ENSG00000172232	AZU1	0.12778422	0.00961008	5.611251291
ENSG00000124249	KCNK15	0.517782841	0.028259014	5.414087338
ENSG00000099994	SUSD2	29.23344519	0.000159095	5.318589132
ENSG00000138615	CILP	2.066002498	0.046531175	5.210261043
ENSG00000171819	ANGPTL7	0.117668446	0.041715327	4.901346581
ENSG00000279718	NA	0.345697752	0.014293208	4.890789971
ENSG00000171557	FGG	0.329365224	0.027452991	4.858942556
ENSG00000164188	RANBP3L	0.245023831	0.000272429	4.736212637
ENSG00000106436	MYL10	0.438347928	0.015868981	4.733340314
ENSG00000108823	SGCA	0.480827684	0.000149238	4.599036466
ENSG00000176945	MUC20	0.184862271	0.005928408	4.514994362
ENSG00000271447	MMP28	0.26915881	0.002041573	4.231968501
ENSG00000155011	DKK2	3.272130637	0.00022713	4.207358932
ENSG00000171812	COL8A2	15.25306678	5.84E-05	4.152267337
ENSG00000234840	LINC01239	1.062318266	0.000257884	4.151615563
ENSG00000167419	LPO	0.268518937	0.022536043	4.053233728
ENSG00000279970	NA	0.507229121	0.018425342	4.012451101
ENSG00000170891	CYTL1	8.644906211	0.028369588	4.005767532
ENSG00000227568	NA	0.199965184	0.046562099	3.997042736
ENSG00000163710	PCOLCE2	0.411023234	6.97E-06	3.970461398
ENSG00000171119	NRTN	0.200668591	0.030084409	3.963769439
ENSG00000176842	IRX5	0.477340092	0.011619026	3.921851186
ENSG00000189120	SP6	1.617189785	0.001565638	3.913206792
ENSG00000099725	PRKY	0.510165069	0.001278665	3.880438459
ENSG00000109047	RCVRN	0.282623199	0.000706841	3.879981539
ENSG00000118137	APOA1	0.266599745	0.042848392	3.820343722
ENSG00000269526	ERVV-1	0.594897343	0.003905473	3.798030145
ENSG00000162552	WNT4	0.353164703	0.016606216	3.796294203
ENSG00000060718	COL11A1	23.80588068	0.004836535	3.687735509
ENSG00000160471	COX6B2	0.158487037	0.000179992	3.651708608
ENSG00000113494	PRLR	0.77819442	0.032984012	3.630278796
ENSG00000140479	PCSK6	3.013561531	0.005104576	3.610159529
ENSG00000240583	AQP1	62.8008135	0.009718923	3.549507227
ENSG00000154330	PGM5	0.368387155	1.05E-13	3.546999448
ENSG00000197106	SLC6A17	0.999299516	0.000173898	3.535949469
ENSG00000224769	NA	0.550159566	0.015777261	3.528512065
ENSG00000080709	KCNN2	1.246158762	4.97E-10	3.488424455
ENSG00000133048	CHI3L1	216.0059736	0.011276398	3.476263618
ENSG00000083782	EPYC	0.290558363	0.029068729	3.472796593
ENSG00000138131	LOXL4	33.322232	3.22E-07	3.453100494
ENSG00000230838	NA	2.956622492	0.005143702	3.450244445
ENSG00000245694	NA	0.2438392	0.005596735	3.302844232
ENSG00000122420	PTGFR	2.6053956	0.001076669	3.250112809
ENSG00000173898	SPTBN2	1.255671886	0.027314687	3.239336206
ENSG00000157368	IL34	0.283664054	4.66E-05	3.218032322
ENSG00000166863	TAC3	0.376060137	0.01322028	3.198531903
ENSG00000148942	SLC5A12	0.320456611	0.001490464	3.180642888
ENSG00000177791	MYOZ1	0.74561502	0.00070968	3.177113162
ENSG00000280095	NA	0.542012228	0.012103604	3.145108531
ENSG00000197766	CFD	3.206983611	0.002319749	3.126555564
ENSG00000123364	HOXC13	0.235191915	0.002101903	3.112968676
ENSG00000121039	RDH10	15.93198942	2.63E-10	3.052875484
ENSG00000269946	NA	0.673510949	0.002003861	3.042815319
ENSG00000273373	NA	0.308170267	0.023404811	2.958711732
ENSG00000116106	EPHA4	0.443462408	3.69E-07	2.938932527
ENSG00000107317	PTGDS	7.8154927	0.002481582	2.908639159
ENSG00000240694	PNMA2	0.505917323	0.035792377	2.875307527
ENSG00000128262	POM121L9P	0.418132757	0.009920725	2.836760814
ENSG00000234745	HLA-B	66.67526962	0.000118681	2.835668829
ENSG00000136275	C7orf69	0.493811925	0.004770115	2.796306719
ENSG00000142910	TINAGL1	10.10996661	7.79E-10	2.793705529
ENSG00000268964	ERVV-2	0.340598423	0.002171268	2.784066656
ENSG00000185633	NDUFA4L2	1.700799528	4.42E-06	2.759172595
ENSG00000270225	NA	2.636646459	5.09E-10	2.746421371
ENSG00000113924	HGD	0.78971038	0.015277038	2.745441207
ENSG00000116183	PAPPA2	0.412387874	0.027240497	2.71036484
ENSG00000248510	NA	0.1775347	0.046519465	2.707846407
ENSG00000174564	IL20RB	3.697134825	0.003477236	2.680798181
ENSG00000124212	PTGIS	0.407517056	0.034011253	2.662404952
ENSG00000213316	LTC4S	1.056329226	0.002310538	2.661293904
ENSG00000128849	CGNL1	0.238921333	0.015595988	2.620158693
ENSG00000227885	NA	0.134274176	0.022657437	2.607261662
ENSG00000263327	TAPT1-AS1	0.583805372	0.000694145	2.6016122
ENSG00000197421	GGT3P	0.44993447	0.03306063	2.556895661
ENSG00000270020	NA	0.109340976	0.037186068	2.530913879
ENSG00000198336	MYL4	0.447004303	4.57E-05	2.525179691
ENSG00000182379	NXPH4	6.743958012	0.005728977	2.52250397
ENSG00000277050	NA	0.892991368	0.03808116	2.501197026
ENSG00000233901	LINC01503	8.314204799	0.000590679	2.500480073
ENSG00000118849	RARRES1	3.083342086	0.003589243	2.498246535
ENSG00000117266	CDK18	0.734131127	0.000130974	2.492066507
ENSG00000151320	AKAP6	0.373966283	0.020693496	2.484994892
ENSG00000132329	RAMP1	5.255609014	0.036117533	2.466860327
ENSG00000186399	GOLGA8R	0.309015639	0.004327023	2.436030436
ENSG00000109610	SOD3	22.26711452	4.34E-08	2.429808528
ENSG00000007952	NOX1	0.137978512	0.031362426	2.424470443
ENSG00000143217	NECTIN4	0.672748538	0.014293208	2.419311299
ENSG00000130751	NPAS1	1.250986749	2.99E-05	2.416130151
ENSG00000206190	ATP10A	0.649188951	0.014194027	2.387448335
ENSG00000012171	SEMA3B	6.331020734	0.000642284	2.384645446
ENSG00000265763	ZNF488	0.109465937	0.016075658	2.37078155
ENSG00000254343	NA	1.484319408	0.033452921	2.369930467
ENSG00000166278	C2	0.110777291	0.007619219	2.357825524
ENSG00000116396	KCNC4	0.259196364	7.58E-06	2.353836927
ENSG00000089199	CHGB	0.241269335	0.000738064	2.345244233
ENSG00000155428	TRIM74	0.520358612	0.021605153	2.33681279
ENSG00000073605	GSDMB	1.535137808	0.000196575	2.329189031
ENSG00000233822	HIST1H2BN	0.271879551	0.00184363	2.327614395
ENSG00000133475	GGT2	0.519759117	0.013012884	2.327531134
ENSG00000130303	BST2	7.999611164	0.001267673	2.324463636
ENSG00000277561	GOLGA8IP	0.163997544	0.020693496	2.322494083
ENSG00000166546	BEAN1	0.103768788	0.018406541	2.299501228
ENSG00000112299	VNN1	0.238969635	0.007438233	2.298662783
ENSG00000115457	IGFBP2	11.52048367	0.03855767	2.296858739
ENSG00000274414	NA	0.134784435	0.029704917	2.286556803
ENSG00000011201	ANOS1	1.221135588	0.000656687	2.282964093
ENSG00000215481	NA	0.498715283	0.016867255	2.267320139
ENSG00000278341	NA	1.351706321	0.001021292	2.254905378
ENSG00000143320	CRABP2	19.67802828	0.002561699	2.254134476
ENSG00000203709	NA	0.107398393	0.012668978	2.249651798
ENSG00000250337	PURPL	0.127188954	0.04344731	2.228764855
ENSG00000156042	CFAP70	0.112633817	0.003847844	2.225706107
ENSG00000227544	LOC100506725	0.187817961	0.036949753	2.2200765
ENSG00000099998	GGT5	2.435312919	0.001696994	2.218653669
ENSG00000261326	NA	0.399303953	0.01377086	2.215061463
ENSG00000100121	GGTLC2	2.293492512	0.019912024	2.200797468
ENSG00000224934	NA	0.113983809	0.046613886	2.198017016
ENSG00000070669	ASNS	0.377044577	0.012572709	2.197294601
ENSG00000188626	GOLGA8M	0.453000708	0.007381582	2.181353272
ENSG00000102385	DRP2	0.510209414	0.01130917	2.177618859
ENSG00000272316	NA	0.416132633	0.004071613	2.162492217
ENSG00000091986	CCDC80	53.6649745	0.006414745	2.153735341
ENSG00000155465	SLC7A7	4.315401689	0.002640834	2.153719184
ENSG00000113083	LOX	322.1411809	0.001139424	2.153651513
ENSG00000227398	NA	0.606863717	4.72E-09	2.14786599
ENSG00000169174	PCSK9	0.327609013	0.006365041	2.146300719
ENSG00000165626	BEND7	0.518608815	0.01792055	2.144087597
ENSG00000178809	TRIM73	0.20467358	0.021067074	2.126479464
ENSG00000246982	NA	0.36356959	0.022536043	2.123925339
ENSG00000206127	GOLGA8O	0.669061917	0.002159294	2.122729197
ENSG00000261770	NA	0.237314069	0.004665009	2.108241548
ENSG00000176054	NA	0.902513398	0.043476845	2.096776432
ENSG00000169885	CALML6	0.274493897	0.028369588	2.088014813
ENSG00000101213	PTK6	0.153962943	0.00899297	2.086801224
ENSG00000262454	NA	0.549892254	0.00954474	2.079016458
ENSG00000160111	CPAMD8	0.178098811	0.002722879	2.075581738
ENSG00000169026	SLC49A3	3.239634676	0.002003861	2.064261955
ENSG00000146555	SDK1	0.378920146	0.033452921	2.051970186
ENSG00000225177	NA	3.469869492	0.022764285	2.048792318
ENSG00000159403	C1R	22.72201884	0.016235409	2.036510294
ENSG00000250241	LOC101927359	0.462452723	0.006541813	2.032797834
ENSG00000255920	CCND2-AS1	0.192765212	0.032984012	2.023309532
ENSG00000242600	MBL1P	0.512300624	0.00198223	2.021011873
ENSG00000249406	NA	1.163276937	0.025722306	2.015510284
ENSG00000254860	TMEM9B-AS1	0.829323875	0.034011253	2.011257042
ENSG00000197971	MBP	0.257520912	0.01257019	2.007746757
ENSG00000175084	DES	0.582492584	0.004754053	2.003041854
ENSG00000170681	CAVIN4	0.930941408	0.03857569	2.001492279
ENSG00000280077	NA	0.787748147	0.0129731	1.987819895
ENSG00000271533	NA	0.846569323	0.005542072	1.987701981
ENSG00000254602	NA	0.209719255	0.00488085	1.987213472
ENSG00000204257	HLA-DMA	0.882421841	0.012103604	1.97992796
ENSG00000237491	NA	0.536380199	0.041227963	1.976813412
ENSG00000162913	OBSCN-AS1	0.418972753	0.015986327	1.976370534
ENSG00000270344	NA	0.122126301	0.005122339	1.972581864
ENSG00000054277	OPN3	11.03160636	0.000396225	1.967619746
ENSG00000089847	ANKRD24	0.486911342	0.000414757	1.960597445
ENSG00000123843	C4BPB	0.464415361	0.041223086	1.953990646
ENSG00000282988	NA	0.209146747	0.029103053	1.948955541
ENSG00000113140	SPARC	1954.597301	0.002896379	1.942036001
ENSG00000245498	LOC100507283	0.12530881	0.04172173	1.935559463
ENSG00000260916	CCPG1	2.0318513	1.69E-06	1.931409366
ENSG00000142046	TMEM91	0.862128821	0.01897531	1.896789571
ENSG00000182326	C1S	27.23953395	0.000673649	1.886579755
ENSG00000129038	LOXL1	46.88375496	0.010896948	1.875362207
ENSG00000137809	ITGA11	148.9628297	0.046018451	1.873289716
ENSG00000277778	PGM5P2	0.939239083	0.00899297	1.866067888
ENSG00000161896	IP6K3	1.017602476	0.017034971	1.858184226
ENSG00000100979	PLTP	30.26230308	0.000334583	1.852105351
ENSG00000153246	PLA2R1	0.955632812	0.000612574	1.85052009
ENSG00000119943	PYROXD2	2.553382843	0.00193661	1.848254747
ENSG00000251432	LINC02615	0.419088213	0.000941448	1.844568367
ENSG00000166689	PLEKHA7	0.616768716	0.002052918	1.843601557
ENSG00000230712	NA	1.19904726	0.027259446	1.837447812
ENSG00000232653	GOLGA8N	0.208375487	0.000659572	1.836093166
ENSG00000164692	COL1A2	1453.301728	0.013690452	1.827075003
ENSG00000099822	HCN2	1.16167432	0.008116142	1.820209255
ENSG00000185561	TLCD2	2.581810076	0.000286253	1.803055545
ENSG00000142192	APP	360.2704031	4.07E-12	1.781014655
ENSG00000163947	ARHGEF3	3.484314317	0.035519352	1.779348644
ENSG00000255532	NA	0.672716919	0.022831642	1.777820696
ENSG00000224594	NA	4.680091289	0.003883783	1.775893824
ENSG00000105246	EBI3	1.857704914	0.019889885	1.76535754
ENSG00000235609	NA	0.224238065	0.022907066	1.762210585
ENSG00000174938	SEZ6L2	23.50689496	0.003541956	1.750995893
ENSG00000261342	NA	0.479888205	0.011671091	1.744413862
ENSG00000167123	CERCAM	55.31905018	0.013456543	1.744240315
ENSG00000101605	MYOM1	0.262988439	0.030084409	1.733037298
ENSG00000182612	TSPAN10	0.956229759	0.002326212	1.732421549
ENSG00000245532	NEAT1	10.15026566	0.004005936	1.731787341
ENSG00000087116	ADAMTS2	17.49558218	0.041545015	1.727288758
ENSG00000115414	FN1	1507.356114	0.016607159	1.721712286
ENSG00000272668	NA	0.495920619	0.013053483	1.71788379
ENSG00000224389	C4B	0.426125583	0.003280591	1.717224754
ENSG00000197594	ENPP1	2.252970274	0.017728483	1.709347506
ENSG00000244879	NA	0.954885559	0.03372038	1.705832906
ENSG00000182871	COL18A1	25.73443318	0.032275254	1.703032435
ENSG00000223745	NA	1.123175497	0.004542131	1.699108657
ENSG00000174899	PQLC2L	0.494728831	0.000272429	1.69181494
ENSG00000179859	RNF227	1.674190084	0.003995427	1.689303615
ENSG00000167971	CASKIN1	0.111263056	0.019794819	1.681650615
ENSG00000104899	AMH	0.388014886	0.044491736	1.667233099
ENSG00000230590	FTX	0.867128595	0.003219584	1.66581726
ENSG00000230191	NA	1.575561864	0.041545015	1.662982145
ENSG00000178115	NA	0.469024012	0.002640834	1.653239144
ENSG00000250535	NA	3.287832609	0.031492594	1.649802349
ENSG00000142303	ADAMTS10	2.924764253	0.029028694	1.643638243
ENSG00000204311	PJVK	0.31883876	0.009250367	1.619968824
ENSG00000285106	NA	0.268915689	0.048684522	1.617484462
ENSG00000277400	MAFIP	1.416404926	3.03E-05	1.610582063
ENSG00000269929	NA	0.509616183	0.046018451	1.601831437
ENSG00000022267	FHL1	28.60562125	0.001671539	1.601170763
ENSG00000180354	MTURN	1.227323635	0.00808307	1.589353597
ENSG00000100767	PAPLN	0.595890285	0.000268286	1.587996444
ENSG00000215302	NA	0.938294667	0.000121688	1.575443355
ENSG00000172345	STARD5	2.396658759	0.004236672	1.570982134
ENSG00000185495	NA	0.876994001	0.01609564	1.558801165
ENSG00000163393	SLC22A15	1.656979018	0.012573439	1.544298224
ENSG00000092929	UNC13D	0.413015777	0.006126252	1.540893047
ENSG00000268049	NA	2.046109617	0.00920846	1.538666273
ENSG00000160781	PAQR6	0.724450205	0.001023589	1.525595586
ENSG00000188681	TEKT4P2	6.743869091	4.36E-09	1.524611313
ENSG00000260077	NA	0.881894074	0.021822262	1.523546505
ENSG00000168938	PPIC	34.81475307	0.036277265	1.51645437
ENSG00000245849	RAD51-AS1	1.350979002	0.034061042	1.515664821
ENSG00000158406	HIST1H4H	2.735603678	3.77E-05	1.500672468
ENSG00000226752	CUTALP	1.295691312	0.011553926	1.489344744
ENSG00000106823	ECM2	0.495688043	0.043855159	1.487831104
ENSG00000172889	EGFL7	6.286535485	2.51E-07	1.483192339
ENSG00000241288	LINC02614	0.27030613	0.006577918	1.479488006
ENSG00000082438	COBLL1	1.270255512	0.012532078	1.475747558
ENSG00000251095	NA	0.149376698	0.02783433	1.471088786
ENSG00000234771	NA	0.492101477	0.021680079	1.466527599
ENSG00000131480	AOC2	0.425573957	0.006233026	1.456741985
ENSG00000229931	NA	1.53702121	0.028520689	1.452204823
ENSG00000139631	CSAD	2.500691666	0.034011253	1.450808028
ENSG00000188818	ZDHHC11	0.594584496	0.042372872	1.448091459
ENSG00000160323	ADAMTS13	0.856576671	0.014588324	1.441411808
ENSG00000205363	INSYN1	0.24129099	0.03161054	1.438987177
ENSG00000239665	NA	0.294260894	0.034017633	1.431076758
ENSG00000186715	MST1L	0.284423524	0.032730672	1.426549813
ENSG00000197978	GOLGA6L9	0.551103914	0.020331779	1.425987526
ENSG00000180573	HIST1H2AC	12.51492297	2.90E-06	1.423901951
ENSG00000011028	MRC2	208.2316392	0.003336933	1.422227164
ENSG00000179818	PCBP1-AS1	0.308852402	0.031793209	1.416826385
ENSG00000123179	EBPL	7.162691672	0.03372038	1.416650885
ENSG00000278212	NA	1.435804599	0.003558806	1.41485637
ENSG00000064547	LPAR2	1.079420746	0.033517674	1.41003416
ENSG00000125650	PSPN	0.872448753	0.002205031	1.408132924
ENSG00000177692	DNAJC28	0.519251396	0.003631168	1.398893872
ENSG00000179163	FUCA1	7.636312653	0.025953886	1.398059528
ENSG00000086991	NOX4	2.445521667	0.034209525	1.395652045
ENSG00000269834	ZNF528-AS1	0.482335858	0.030048066	1.378868173
ENSG00000186654	PRR5	2.057126219	0.011168028	1.378605085
ENSG00000255284	LOC171391	2.192783078	0.002028488	1.374953159
ENSG00000105227	PRX	0.650268095	0.022907066	1.368868208
ENSG00000153982	GDPD1	0.399579248	0.047690883	1.359582073
ENSG00000121900	TMEM54	6.138815789	0.000167053	1.352658252
ENSG00000100100	PIK3IP1	3.142044651	0.040996002	1.349342008
ENSG00000175197	DDIT3	12.31217868	0.039237238	1.344056905
ENSG00000171298	GAA	15.46849964	0.003470762	1.323542282
ENSG00000147454	SLC25A37	10.11662087	0.018922895	1.316909936
ENSG00000137496	IL18BP	1.331102246	0.036277265	1.313992098
ENSG00000176222	ZNF404	0.804047667	0.039707095	1.309615581
ENSG00000179406	LINC00174	0.306877778	0.033330518	1.306848265
ENSG00000274641	HIST1H2BO	2.330260205	0.034138818	1.296508685
ENSG00000130304	SLC27A1	1.902229237	4.07E-12	1.290588477
ENSG00000105655	ISYNA1	9.493361783	0.041099474	1.289664283
ENSG00000213903	LTB4R	1.637257724	0.010449345	1.280409696
ENSG00000106479	ZNF862	1.397670646	0.020655246	1.265796607
ENSG00000140450	ARRDC4	7.84277893	0.025505907	1.251443752
ENSG00000142798	HSPG2	48.06435163	1.55E-06	1.250512482
ENSG00000167740	CYB5D2	7.6392752	0.000353841	1.244564569
ENSG00000117151	CTBS	2.759716499	0.002632318	1.241117141
ENSG00000180596	HIST1H2BC	2.929703916	0.004427842	1.229932197
ENSG00000244731	NA	0.375585741	0.018098351	1.225602715
ENSG00000242086	SDHAP2	0.491079002	0.020946137	1.22437571
ENSG00000170266	GLB1	36.09771443	0.003954269	1.223179071
ENSG00000185658	BRWD1	1.893561526	0.005354887	1.214798201
ENSG00000161551	ZNF577	0.576161754	0.023606439	1.209027849
ENSG00000105612	DNASE2	19.88466477	0.000873015	1.206507299
ENSG00000232931	NA	1.541237843	0.045428634	1.204883065
ENSG00000112096	SOD2	5.106109341	0.000439415	1.201356567
ENSG00000139190	VAMP1	2.362028183	0.000310732	1.194943364
ENSG00000187210	GCNT1	0.565363686	0.005703074	1.193298285
ENSG00000106404	CLDN15	1.87337712	0.001021292	1.190057382
ENSG00000274419	TBC1D3D	1.841152308	0.003764031	1.181019474
ENSG00000274180	NATD1	3.964132146	0.002705944	1.179163887
ENSG00000215808	LINC01139	0.690847777	0.025075645	1.178056552
ENSG00000158292	GPR153	3.296500565	0.001417186	1.172953829
ENSG00000123384	LRP1	110.6290204	6.90E-05	1.168848706
ENSG00000113916	BCL6	7.798043658	0.020063664	1.168385734
ENSG00000164124	TMEM144	0.409484419	0.000313007	1.166263983
ENSG00000150593	PDCD4	7.237650237	0.002388835	1.159258679
ENSG00000132530	XAF1	6.121977501	0.00277968	1.159013751
ENSG00000182362	YBEY	3.420930571	0.035226542	1.152006459
ENSG00000162426	SLC45A1	1.205165313	0.0184584	1.150006529
ENSG00000178026	LRRC75B	1.322097417	0.005728977	1.148641444
ENSG00000196295	NA	0.398395951	0.0244661	1.143207215
ENSG00000165983	PTER	0.902176197	0.005389074	1.137442809
ENSG00000130653	PNPLA7	0.377115123	0.016420586	1.133252951
ENSG00000280128	NA	2.336882065	0.03161054	1.128507634
ENSG00000141542	RAB40B	0.450255327	0.00198223	1.125160678
ENSG00000196776	CD47	6.500223689	0.003403881	1.125020657
ENSG00000225828	FAM229A	1.201492398	0.026679489	1.125018918
ENSG00000204764	RANBP17	0.445894953	0.03742113	1.124738536
ENSG00000186104	CYP2R1	0.992049202	0.014293208	1.123424728
ENSG00000273513	NA	1.229899	0.004051131	1.123100526
ENSG00000139173	TMEM117	2.51787459	0.020580373	1.122806071
ENSG00000185070	FLRT2	2.272856727	2.13E-06	1.119929803
ENSG00000104081	BMF	1.946440037	0.0460934	1.117800445
ENSG00000012822	CALCOCO1	8.913896025	5.02E-06	1.117541876
ENSG00000137269	LRRC1	2.829816481	0.012881421	1.116969038
ENSG00000259330	INAFM2	5.858289221	0.00031179	1.11690265
ENSG00000072682	P4HA2	31.88427415	0.021075829	1.113281314
ENSG00000278133	NA	2.52233145	0.014052227	1.111856974
ENSG00000146859	TMEM140	1.547174898	0.046562099	1.111549439
ENSG00000104805	NUCB1	93.7747743	0.041571486	1.10922414
ENSG00000171365	CLCN5	3.614379007	0.028902218	1.107754805
ENSG00000179523	NA	1.277097508	0.014588324	1.106673098
ENSG00000130066	SAT1	12.82989286	0.01234306	1.106419648
ENSG00000164331	ANKRA2	3.677656523	0.016884091	1.104545843
ENSG00000110042	DTX4	2.075835672	0.021554479	1.100658751
ENSG00000138449	SLC40A1	2.05619649	0.020655246	1.088655988
ENSG00000152763	WDR78	0.341238591	0.010557618	1.082517925
ENSG00000184441	NA	1.015479976	0.002680358	1.081398541
ENSG00000185761	ADAMTSL5	3.206925014	0.012100475	1.077422018
ENSG00000262580	NA	0.744065646	0.000482132	1.07373591
ENSG00000182093	WRB	1.072137919	0.001321467	1.073474491
ENSG00000052802	MSMO1	34.85677444	0.007706859	1.072113788
ENSG00000127415	IDUA	6.168693984	0.042928863	1.071248433
ENSG00000147162	OGT	10.58322678	0.003950528	1.06979544
ENSG00000181690	PLAG1	0.815411563	0.033452921	1.069583713
ENSG00000130766	SESN2	11.0655032	0.011962153	1.069330186
ENSG00000163430	FSTL1	147.610359	0.0009867	1.067953612
ENSG00000159388	BTG2	8.300243117	0.001676473	1.067497288
ENSG00000090238	YPEL3	3.914318614	0.007327664	1.067215597
ENSG00000183401	CCDC159	1.080682105	0.00108359	1.063206321
ENSG00000187837	HIST1H1C	14.76837285	0.024537091	1.061049988
ENSG00000119950	MXI1	1.858106385	0.044491736	1.060326414
ENSG00000150401	DCUN1D2	1.961465602	0.011888031	1.054480315
ENSG00000256043	CTSO	8.088507225	1.44E-05	1.048658651
ENSG00000121753	ADGRB2	3.917144808	0.021277732	1.04786501
ENSG00000166436	TRIM66	1.148872249	0.040996002	1.040518799
ENSG00000136003	ISCU	14.35341182	0.0004031	1.039120948
ENSG00000123989	CHPF	122.1152129	0.000636512	1.038454872
ENSG00000277701	NA	2.197797825	0.032606259	1.037035414
ENSG00000070371	CLTCL1	2.040805804	0.002087506	1.033472838
ENSG00000182220	ATP6AP2	13.60628504	0.003596365	1.031530621
ENSG00000140545	MFGE8	51.60836102	0.030961227	1.031451711
ENSG00000223773	CD99P1	0.585972658	0.002203201	1.02932102
ENSG00000120725	SIL1	22.16446509	0.039124566	1.024610548
ENSG00000260287	TBC1D3G	1.204025265	0.006113814	1.023980787
ENSG00000182873	PRKCZ-AS1	1.228948638	0.012218523	1.020189692
ENSG00000100504	PYGL	14.21920755	0.021545505	1.019356156
ENSG00000168487	BMP1	27.27326009	0.035506629	1.015734485
ENSG00000156171	DRAM2	7.259594096	0.032543505	1.013157232
ENSG00000010810	FYN	3.310021122	0.000713681	1.01289418
ENSG00000159110	IFNAR2	1.120932435	0.004458292	1.012689142
ENSG00000110841	PPFIBP1	9.414296937	0.006211838	1.01176927
ENSG00000266680	NA	1.544199903	0.039335409	1.010563986
ENSG00000144026	ZNF514	0.698731477	0.039500157	1.003332913
ENSG00000155893	PXYLP1	0.185366186	0.01322028	1.003241322
ENSG00000263590	NA	1.732617526	0.029704917	0.998130304
ENSG00000163453	IGFBP7	344.341941	3.19E-05	0.986726684
ENSG00000139211	AMIGO2	40.83650861	0.023404811	0.986248465
ENSG00000196839	ADA	1.964733405	0.005972406	0.983053419
ENSG00000254682	NA	3.237327913	0.032689173	0.980396071
ENSG00000160209	NA	17.25254503	0.00479744	0.977516215
ENSG00000090581	GNPTG	12.85897549	0.003956419	0.974124223
ENSG00000121671	CRY2	2.650122787	0.018376631	0.970756613
ENSG00000077585	GPR137B	14.91172702	0.000191184	0.966283451
ENSG00000083750	RRAGB	4.224378245	0.028563991	0.959206573
ENSG00000167733	HSD11B1L	1.104622603	0.046840031	0.946533671
ENSG00000080546	SESN1	2.672193425	7.44E-05	0.945563665
ENSG00000108582	CPD	15.4012391	0.005917431	0.941938276
ENSG00000104774	MAN2B1	9.823362973	7.79E-09	0.940596401
ENSG00000267317	NA	5.999858755	0.002604099	0.938994294
ENSG00000060642	PIGV	3.590563543	0.018369465	0.937225394
ENSG00000002586	CD99	102.3651679	2.58E-05	0.933150299
ENSG00000161714	PLCD3	18.36052772	0.033913254	0.928801255
ENSG00000234456	MAGI2-AS3	5.273200486	0.001877315	0.927310525
ENSG00000105136	ZNF419	0.725868468	0.013690452	0.927060421
ENSG00000135506	OS9	43.34091907	0.005932769	0.923468313
ENSG00000012660	ELOVL5	36.9009481	0.022990854	0.917531459
ENSG00000239857	GET4	0.800993518	0.048476967	0.916474144
ENSG00000161682	FAM171A2	1.805942304	0.033510568	0.916161638
ENSG00000258634	NA	1.735732209	0.024757214	0.915325395
ENSG00000116668	SWT1	0.788044039	0.013012884	0.914774317
ENSG00000154265	ABCA5	0.447739477	0.046891226	0.905787136
ENSG00000027697	IFNGR1	6.597188053	0.023476849	0.903985975
ENSG00000189223	PAX8-AS1	2.453781783	0.007372594	0.90385972
ENSG00000164300	SERINC5	2.881579139	0.027326483	0.901962268
ENSG00000100360	IFT27	1.58714286	0.018272346	0.900163635
ENSG00000146083	RNF44	3.882635622	0.007775245	0.896697935
ENSG00000138617	PARP16	1.268502937	0.007418801	0.893650154
ENSG00000118705	RPN2	200.6069797	0.028920966	0.891182972
ENSG00000124762	CDKN1A	271.9009701	0.000455072	0.886078178
ENSG00000125991	ERGIC3	28.65995337	0.010896948	0.884564178
ENSG00000197746	PSAP	271.0024363	0.0035609	0.884170235
ENSG00000163346	PBXIP1	27.74241721	0.024340713	0.881752267
ENSG00000182670	TTC3	24.34033008	0.002931228	0.871356029
ENSG00000196605	NA	0.711788572	0.035519352	0.860005319
ENSG00000173166	RAPH1	5.350271888	0.048253823	0.858937422
ENSG00000121104	FAM117A	1.162554402	0.004720546	0.857415634
ENSG00000162994	CLHC1	0.360269735	0.0460934	0.855047571
ENSG00000159023	EPB41	0.955744102	0.022972647	0.853296384
ENSG00000063241	ISOC2	6.659001969	0.002860747	0.846377121
ENSG00000157259	GATAD1	4.722658422	0.006671084	0.840765481
ENSG00000269001	NA	0.795617603	0.025123984	0.837867256
ENSG00000000457	SCYL3	1.248786272	0.016345481	0.835353476
ENSG00000102878	HSF4	0.873029455	0.031362426	0.833334808
ENSG00000100299	ARSA	12.83275697	0.018466793	0.832281225
ENSG00000166173	LARP6	9.612295171	0.009940769	0.830243467
ENSG00000107957	SH3PXD2A	47.67020279	0.04463977	0.824272176
ENSG00000110013	SIAE	3.224048416	3.80E-05	0.82407443
ENSG00000176826	FKBP9P1	14.03048794	0.001840147	0.823736737
ENSG00000064601	CTSA	64.43929493	0.001001817	0.820643077
ENSG00000103485	QPRT	15.06413498	0.040389238	0.818453701
ENSG00000100439	ABHD4	12.83359168	0.016329667	0.817430295
ENSG00000142166	IFNAR1	8.688105868	0.005112564	0.815626361
ENSG00000125388	GRK4	1.190073914	0.013763905	0.811239441
ENSG00000271254	LOC102724250	10.91916318	0.011607122	0.810714586
ENSG00000120925	RNF170	2.548140695	0.026253036	0.809781627
ENSG00000121064	SCPEP1	11.67398985	0.00925587	0.809376283
ENSG00000230606	NA	2.502481827	0.03808116	0.806318861
ENSG00000179588	ZFPM1	1.101373212	0.005728977	0.806091267
ENSG00000205670	SMIM11A	0.991502658	0.004082335	0.795555299
ENSG00000114698	PLSCR4	2.47505538	0.014963903	0.794826729
ENSG00000213614	HEXA	6.637193979	0.001926141	0.794104611
ENSG00000131791	PRKAB2	6.996490399	0.0403052	0.792130617
ENSG00000273590	SMIM11B	1.773179969	0.005699413	0.789313458
ENSG00000198862	LTN1	4.289502018	0.019037776	0.787541613
ENSG00000197568	HHLA3	3.627592525	0.031529436	0.786917506
ENSG00000174307	PHLDA3	22.85537862	5.52E-05	0.78523715
ENSG00000105327	BBC3	2.71164888	0.016606216	0.782235239
ENSG00000187391	MAGI2	0.313354694	0.041223086	0.781512556
ENSG00000135540	NHSL1	2.039475498	0.011671091	0.78108046
ENSG00000162496	DHRS3	8.147056262	0.048367864	0.777272171
ENSG00000116044	NFE2L2	21.90643814	0.002623983	0.774856139
ENSG00000136156	ITM2B	26.7483728	0.000159095	0.773405645
ENSG00000144455	NA	5.278188207	0.007712073	0.772411356
ENSG00000203705	TATDN3	1.031575348	0.046249799	0.766020397
ENSG00000049860	HEXB	31.9320301	0.005728977	0.765289864
ENSG00000181481	RNF135	3.890387137	0.01402365	0.757590285
ENSG00000105856	HBP1	4.931191713	0.039301879	0.754245828
ENSG00000107679	PLEKHA1	0.714138749	0.025502794	0.7458936
ENSG00000122642	FKBP9	39.12873983	0.00081301	0.738123321
ENSG00000108679	LGALS3BP	161.9476272	0.007633555	0.737604875
ENSG00000226608	NA	654.0668609	0.034553859	0.736610738
ENSG00000124523	SIRT5	0.802961485	0.020831571	0.732506137
ENSG00000116497	S100PBP	2.188812433	0.030727426	0.729322837
ENSG00000108946	PRKAR1A	35.27966989	0.025075645	0.72895952
ENSG00000160310	PRMT2	9.561218294	0.000517207	0.726401025
ENSG00000280433	NA	4.095810774	0.00276941	0.724725632
ENSG00000197429	IPP	2.458362357	0.046264193	0.7239949
ENSG00000234608	MAPKAPK5-AS1	1.977806134	0.048684522	0.722661984
ENSG00000179476	C14orf28	1.255100903	0.036641073	0.721128367
ENSG00000160221	NA	5.317380909	0.000754212	0.719535032
ENSG00000060138	YBX3	11.49570518	0.026913414	0.716377657
ENSG00000163956	LRPAP1	12.51556143	0.003558806	0.71387748
ENSG00000175416	CLTB	31.9129954	0.022228289	0.713243151
ENSG00000125457	MIF4GD	1.633518334	0.035519352	0.712812289
ENSG00000137103	TMEM8B	0.937609171	0.003774877	0.711027162
ENSG00000110811	P3H3	27.90954913	0.034884317	0.709410499
ENSG00000102805	CLN5	0.793516971	0.027326483	0.708324571
ENSG00000135916	ITM2C	65.328741	0.012881421	0.704590553
ENSG00000132376	INPP5K	3.891786885	0.039398809	0.704579859
ENSG00000187231	SESTD1	1.746589446	0.014666637	0.703016721
ENSG00000204387	SNHG32	6.491766422	0.047171116	0.701717603
ENSG00000205758	CRYZL1	1.904635746	0.018762053	0.69638214
ENSG00000160917	CPSF4	4.748331486	0.011672514	0.692140266
ENSG00000101160	CTSZ	111.9772481	0.038614583	0.687053557
ENSG00000102471	NDFIP2	13.30982883	0.029794238	0.686383909
ENSG00000160294	MCM3AP	9.392463013	0.01051571	0.680760579
ENSG00000153561	RMND5A	2.243739171	0.007520647	0.679158516
ENSG00000203812	HIST2H2AA3	18.07507336	0.006866061	0.673895173
ENSG00000272196	HIST2H2AA4	17.5777405	0.006781842	0.671793524
ENSG00000181264	TMEM136	2.517149921	0.027310061	0.671388033
ENSG00000131067	GGT7	7.354573712	0.01322028	0.669256352
ENSG00000172432	GTPBP2	11.82530013	0.001763891	0.665850211
ENSG00000076356	PLXNA2	0.549190552	0.033452921	0.664860886
ENSG00000159267	HLCS	3.938642049	0.002640834	0.664700062
ENSG00000154144	TBRG1	4.02913239	0.039219045	0.66340387
ENSG00000113070	HBEGF	4.149059644	0.039124566	0.653781629
ENSG00000138821	SLC39A8	2.038513966	0.049748224	0.65229226
ENSG00000109586	GALNT7	4.789073998	0.048401315	0.650419481
ENSG00000108771	DHX58	1.767915248	0.03161054	0.647580856
ENSG00000085982	USP40	3.45999372	0.015149222	0.644357591
ENSG00000139318	DUSP6	22.57839693	0.020655246	0.643632708
ENSG00000162032	SPSB3	4.182819816	0.014293208	0.641723235
ENSG00000142188	TMEM50B	3.29302969	0.043290644	0.631101077
ENSG00000219481	NBPF1	6.324132718	0.046363688	0.623027813
ENSG00000186908	ZDHHC17	2.328560278	0.046233888	0.612517369
ENSG00000174151	CYB561D1	1.995266392	0.02125018	0.606420551
ENSG00000105372	RPS19	92.54714083	0.02557604	0.58690608
ENSG00000109762	SNX25	4.531051391	0.00263419	0.584220957
ENSG00000187735	TCEA1	14.64721212	0.00123672	0.58261348
ENSG00000184787	UBE2G2	9.567616256	0.04752946	0.560175453
ENSG00000139323	POC1B	1.529371747	0.041571486	0.558442458
ENSG00000137509	PRCP	4.845551823	0.005389582	0.555790149
ENSG00000160218	TRAPPC10	5.066759588	0.028584828	0.547310607
ENSG00000226259	NA	3.295025181	0.031223761	0.546187948
ENSG00000172037	LAMB2	66.25128813	0.012573439	0.544563381
ENSG00000122557	HERPUD2	8.127925087	0.005355595	0.53934464
ENSG00000160201	U2AF1	4.754244255	0.030704628	0.532639913
ENSG00000089248	ERP29	48.56564649	0.03274544	0.527768288
ENSG00000132471	WBP2	19.52404148	0.049754322	0.52003353
ENSG00000168994	PXDC1	31.81130917	0.014863852	0.511640869
ENSG00000131323	TRAF3	4.024604792	0.038489329	0.507338918
ENSG00000275895	U2AF1L5	4.740144688	0.03574873	0.50713075
ENSG00000083444	PLOD1	131.8323269	0.024233864	0.485645277
ENSG00000172667	ZMAT3	10.0210472	0.046986025	0.478959426
ENSG00000198840	ND3	1355.556409	0.022536043	0.471284595
ENSG00000129103	SUMF2	30.0306067	0.035245324	0.449743319
ENSG00000132475	H3F3B	27.52826788	0.046910807	-0.437040856
ENSG00000141543	EIF4A3	6.414789004	0.034209525	-0.457638628
ENSG00000174807	CD248	299.5933814	0.039583251	-0.476263797
ENSG00000004487	KDM1A	11.61358783	0.040752388	-0.478088247
ENSG00000039123	MTREX	5.20617967	0.029066241	-0.479645749
ENSG00000197451	HNRNPAB	46.39225685	0.041728227	-0.483456496
ENSG00000204463	BAG6	28.34683147	0.042848392	-0.490826138
ENSG00000005156	LIG3	2.153491519	0.045154115	-0.502168468
ENSG00000126698	DNAJC8	27.06924816	0.046018451	-0.510169327
ENSG00000066136	NFYC	3.266807366	0.048265524	-0.522165506
ENSG00000108010	GLRX3	6.56867014	0.007975385	-0.523881474
ENSG00000136937	NCBP1	7.209028289	0.010983829	-0.559471535
ENSG00000099331	MYO9B	16.23896789	0.035792377	-0.560017745
ENSG00000152795	HNRNPDL	19.25978048	0.043218666	-0.560572972
ENSG00000048342	CC2D2A	2.042587729	0.030727426	-0.565958535
ENSG00000124541	RRP36	15.56819929	0.029868308	-0.567669522
ENSG00000168066	SF1	23.72414694	0.022947395	-0.567747452
ENSG00000131462	TUBG1	23.54420029	0.048350573	-0.570036232
ENSG00000134333	LDHA	76.32749297	0.024233864	-0.570758971
ENSG00000166477	LEO1	8.962755598	0.038458875	-0.578136691
ENSG00000106244	PDAP1	26.89851067	0.002821221	-0.582138536
ENSG00000101361	NOP56	11.5846254	0.028766723	-0.589708102
ENSG00000100395	L3MBTL2	3.669589902	0.006644818	-0.590618129
ENSG00000234825	NA	6.816409017	0.041715327	-0.596550829
ENSG00000063244	U2AF2	28.90783718	0.022721162	-0.609548149
ENSG00000099901	RANBP1	14.26115834	0.029028694	-0.612466885
ENSG00000175792	RUVBL1	3.999127865	0.02425669	-0.614448327
ENSG00000115053	NCL	51.44623334	0.016606216	-0.614666694
ENSG00000135316	SYNCRIP	16.4217446	0.006060454	-0.621645684
ENSG00000145833	DDX46	5.364464178	0.008169662	-0.626365559
ENSG00000079246	XRCC5	36.22177721	0.004739275	-0.627458041
ENSG00000171960	PPIH	6.630768447	0.022907066	-0.628336351
ENSG00000112031	MTRF1L	5.543354051	0.00899297	-0.631786564
ENSG00000132356	PRKAA1	8.166676637	0.012174946	-0.634385255
ENSG00000170860	LSM3	4.317481486	0.016302564	-0.635572503
ENSG00000123505	AMD1	6.701556131	0.005371448	-0.643846788
ENSG00000155115	GTF3C6	20.91603045	0.035019183	-0.653401748
ENSG00000276345	LOC107987373	20.30949887	0.006415905	-0.654779528
ENSG00000130726	TRIM28	39.41999718	0.019717534	-0.655454074
ENSG00000161036	LRWD1	2.468874912	0.039465792	-0.656079461
ENSG00000141349	G6PC3	15.04541693	0.039465792	-0.656202736
ENSG00000120438	TCP1	23.9587184	0.00106503	-0.658060195
ENSG00000128050	PAICS	10.90897626	0.006126252	-0.660630432
ENSG00000162227	TAF6L	2.509804041	0.024715186	-0.664757803
ENSG00000011485	PPP5C	7.052633449	0.007837417	-0.672360043
ENSG00000163468	CCT3	40.12408986	0.044491736	-0.672776239
ENSG00000135372	NAT10	5.618286437	0.033452921	-0.676094211
ENSG00000182944	EWSR1	14.89884183	0.009529273	-0.677232736
ENSG00000173757	STAT5B	4.97850939	0.00853604	-0.681441289
ENSG00000229132	NA	9.265868357	0.033360432	-0.68263845
ENSG00000122970	IFT81	1.488748081	0.002561699	-0.687293343
ENSG00000258645	NA	31.87285073	0.046910807	-0.691293642
ENSG00000170445	HARS	7.119860566	0.000873015	-0.69465199
ENSG00000169045	HNRNPH1	18.67372276	0.043886943	-0.695518716
ENSG00000101158	NELFCD	5.124951131	0.03742113	-0.698775444
ENSG00000115875	SRSF7	9.801746758	0.034985835	-0.699660101
ENSG00000236603	NA	56.17769002	0.033452921	-0.701760787
ENSG00000038358	EDC4	7.406926962	0.023066285	-0.701900767
ENSG00000162613	FUBP1	10.63116167	0.031332485	-0.704117145
ENSG00000234241	NA	3.403453054	0.017239278	-0.704859912
ENSG00000077097	TOP2B	13.29095838	0.046281839	-0.70891167
ENSG00000096384	HSP90AB1	174.7404471	0.042066629	-0.71511057
ENSG00000129255	MPDU1	12.11012702	0.021075829	-0.722443819
ENSG00000173917	HOXB2	3.225341939	0.014588324	-0.727256683
ENSG00000113569	NUP155	2.088388992	0.049213705	-0.729201924
ENSG00000214026	NA	5.194854846	0.00210301	-0.732243783
ENSG00000204856	FAM216A	1.988268399	0.011383931	-0.734914979
ENSG00000144381	HSPD1	35.88489781	0.032543505	-0.736218849
ENSG00000130204	TOMM40	15.46537973	0.019892691	-0.738924729
ENSG00000226415	NA	120.7879818	0.006126252	-0.739836025
ENSG00000203667	COX20	4.481916969	0.006365041	-0.74816066
ENSG00000116560	SFPQ	23.8355454	0.003631168	-0.748693723
ENSG00000116874	WARS2	1.631785802	0.019794819	-0.748955919
ENSG00000116161	CACYBP	5.653524636	0.036473105	-0.749798439
ENSG00000260290	NA	10.02031156	0.028584828	-0.750077163
ENSG00000135829	DHX9	17.22045479	0.030704628	-0.754327498
ENSG00000186743	NA	38.36101946	0.011395513	-0.754532468
ENSG00000105447	GRWD1	3.878934253	0.048476967	-0.763777687
ENSG00000111669	TPI1	99.4598649	0.004696623	-0.764102667
ENSG00000100908	EMC9	2.834529944	0.031311894	-0.767415415
ENSG00000181924	COA4	8.758511027	0.007216702	-0.778307308
ENSG00000130749	ZC3H4	4.503122534	0.025095057	-0.781938809
ENSG00000215835	NA	7.550107507	0.040996002	-0.783611781
ENSG00000125458	NT5C	9.755618135	0.01377086	-0.785068648
ENSG00000135521	LTV1	4.993965836	0.029704917	-0.785208794
ENSG00000136450	SRSF1	3.164704018	0.023081433	-0.789433175
ENSG00000140859	KIFC3	5.882837657	0.021364802	-0.790047984
ENSG00000230067	NA	2.342401714	0.016033073	-0.807426179
ENSG00000184009	ACTG1	1332.743565	0.041571486	-0.808142884
ENSG00000254332	NA	28.99074393	0.020946137	-0.808941903
ENSG00000111231	GPN3	2.191229968	0.01257019	-0.819027269
ENSG00000166226	CCT2	29.21995573	1.00E-05	-0.823485378
ENSG00000139343	SNRPF	6.685237479	0.001437566	-0.824348951
ENSG00000274333	LOC102724219	1.263013516	0.048476967	-0.828533502
ENSG00000257576	NA	5.844524884	0.012100475	-0.828779949
ENSG00000205940	NA	1.941553447	0.027326483	-0.838817126
ENSG00000239306	RBM14	9.132534532	0.007923928	-0.842452711
ENSG00000173540	GMPPB	3.427729762	3.13E-05	-0.842474951
ENSG00000236539	NA	0.285580546	0.043159827	-0.848643222
ENSG00000108561	C1QBP	26.8888295	0.021896422	-0.849208361
ENSG00000251259	NA	25.86686332	0.007228248	-0.85781648
ENSG00000173457	PPP1R14B	45.6339096	0.049748224	-0.860495177
ENSG00000147274	RBMX	14.61728652	0.003983058	-0.860725502
ENSG00000103274	NUBP1	4.513860332	0.042855504	-0.864537427
ENSG00000138780	GSTCD	0.899883094	0.021698923	-0.864874854
ENSG00000213430	NA	11.93272095	0.000218752	-0.872797138
ENSG00000128274	A4GALT	2.483694656	0.009734754	-0.874065704
ENSG00000121774	KHDRBS1	27.85967454	0.007156328	-0.874626748
ENSG00000181019	NQO1	43.06845986	0.041223086	-0.88133384
ENSG00000183684	ALYREF	17.50988094	0.016345481	-0.882995286
ENSG00000164053	NA	0.808612417	0.042356711	-0.883567297
ENSG00000101224	CDC25B	8.571842934	0.036483721	-0.885298811
ENSG00000237804	NA	3.7060124	0.041375086	-0.888024412
ENSG00000108559	NUP88	3.372287054	0.000520027	-0.888756821
ENSG00000145050	MANF	29.68155465	0.011607122	-0.891539423
ENSG00000128228	SDF2L1	8.793710595	0.007528664	-0.894912498
ENSG00000204899	MZT1	2.089853769	0.042356711	-0.896113697
ENSG00000170144	HNRNPA3	23.70829304	0.009870344	-0.900047367
ENSG00000179967	NA	65.72680999	0.029868308	-0.902614131
ENSG00000229251	NA	38.4858193	0.008592158	-0.902840263
ENSG00000135486	HNRNPA1	43.6283294	0.002640834	-0.905456836
ENSG00000134369	NAV1	10.7676372	4.44E-06	-0.90609398
ENSG00000110104	CCDC86	7.610840607	0.047654829	-0.908874831
ENSG00000100292	HMOX1	8.598489407	0.048401315	-0.912610213
ENSG00000139675	HNRNPA1L2	42.35377714	0.002920101	-0.912726538
ENSG00000168411	RFWD3	3.535690115	0.034553859	-0.914560264
ENSG00000156110	ADK	4.696573043	0.005334191	-0.919967291
ENSG00000225695	NA	25.62454759	0.001223129	-0.925579816
ENSG00000160818	GPATCH4	4.314566347	0.00935727	-0.928730926
ENSG00000167815	PRDX2	40.99176801	0.019729151	-0.93488086
ENSG00000118418	HMGN3	16.6529217	0.014763404	-0.935693049
ENSG00000136159	NUDT15	5.050755841	0.016606216	-0.936708424
ENSG00000062485	CS	15.13335752	0.035506629	-0.939297364
ENSG00000122566	HNRNPA2B1	34.99021328	0.005498468	-0.941351946
ENSG00000220937	NA	16.78328956	0.004725802	-0.94164814
ENSG00000179362	NA	1.82662676	0.033913254	-0.942650744
ENSG00000228002	NA	1.042192839	0.025075645	-0.943231677
ENSG00000262814	MRPL12	5.327769098	0.005355595	-0.952697097
ENSG00000115750	TAF1B	1.379832331	0.038201429	-0.954628327
ENSG00000159176	CSRP1	47.11144615	0.010932837	-0.954864214
ENSG00000173085	COQ2	2.112395663	0.028548298	-0.95502641
ENSG00000237285	NA	13.70534514	0.00458388	-0.960438526
ENSG00000151503	NCAPD3	2.082809217	0.036157553	-0.966694765
ENSG00000224578	NA	44.19258278	0.000455072	-0.968210053
ENSG00000180198	RCC1	5.38612191	0.023568426	-0.968617589
ENSG00000215492	NA	91.20080585	0.000694145	-0.972018324
ENSG00000173041	ZNF680	0.384840088	0.021144881	-0.975706389
ENSG00000150753	CCT5	24.34974777	0.019267885	-0.977376559
ENSG00000138641	HERC3	2.020815675	0.020769012	-0.978687472
ENSG00000174799	CEP135	0.793344998	0.041728227	-0.981363344
ENSG00000214223	NA	117.1938519	0.000668767	-0.981386896
ENSG00000161981	SNRNP25	3.432630612	0.003575176	-0.985528362
ENSG00000160888	IER2	11.90455166	0.001565638	-0.994201098
ENSG00000138668	HNRNPD	13.18465348	0.018406541	-0.997384681
ENSG00000177542	SLC25A22	3.96702762	0.016607159	-0.998348639
ENSG00000232499	NA	7.056403999	0.00703215	-1.001087581
ENSG00000105649	RAB3A	2.744298255	0.009248247	-1.003985216
ENSG00000214821	NA	11.71182537	0.00961008	-1.008328993
ENSG00000213467	NA	8.101968296	0.019486005	-1.010516111
ENSG00000140262	TCF12	6.741538927	0.000370228	-1.014292758
ENSG00000107672	NSMCE4A	1.685784091	0.046519465	-1.02041375
ENSG00000276077	LOC102724951	2.943686181	0.001352357	-1.028574207
ENSG00000133121	STARD13	2.922991549	2.89E-05	-1.030130327
ENSG00000214578	NA	9.790198482	0.016100863	-1.031723066
ENSG00000206228	NA	7.353444275	0.00276941	-1.042785809
ENSG00000142227	EMP3	40.69228928	3.34E-05	-1.042864284
ENSG00000120539	MASTL	2.524436974	0.02729324	-1.044270249
ENSG00000182628	SKA2	6.312592939	0.043013302	-1.044585447
ENSG00000258741	NA	2.041277989	0.036214326	-1.047416559
ENSG00000196230	TUBB	222.9733199	0.000824699	-1.050633943
ENSG00000161547	SRSF2	23.72134822	0.000299061	-1.056146469
ENSG00000110200	ANAPC15	6.573237081	0.048832137	-1.060080286
ENSG00000163002	NUP35	1.075794545	0.002726388	-1.062181206
ENSG00000189403	HMGB1	20.42526671	0.004704573	-1.062688943
ENSG00000172009	THOP1	3.957137229	0.003847844	-1.064024411
ENSG00000273654	NA	7.32767076	0.018369465	-1.070022458
ENSG00000163923	RPL39L	4.993583505	0.046543298	-1.072761154
ENSG00000176619	LMNB2	17.46539343	0.017235056	-1.073357252
ENSG00000213684	NA	1.658337549	0.015255296	-1.078682456
ENSG00000189159	JPT1	14.83538523	0.048476967	-1.087744907
ENSG00000127589	NA	40.08534155	0.002561699	-1.095277516
ENSG00000235036	NA	2.252546079	0.018086143	-1.095898841
ENSG00000213300	NA	40.00263474	0.004720546	-1.102247067
ENSG00000099783	HNRNPM	17.90030664	2.47E-06	-1.103135188
ENSG00000131876	SNRPA1	3.965521265	0.002003861	-1.114567508
ENSG00000118655	DCLRE1B	1.597709684	0.021160556	-1.115231394
ENSG00000198830	HMGN2	24.53655004	0.000389304	-1.115273771
ENSG00000091844	RGS17	0.225435432	0.046891226	-1.115612418
ENSG00000178295	GEN1	0.479561175	0.033799958	-1.116034751
ENSG00000065809	FAM107B	1.870404236	0.033452921	-1.122626649
ENSG00000261061	NA	5.395124543	0.047120301	-1.139650643
ENSG00000141574	SECTM1	1.64400648	0.021554479	-1.142903335
ENSG00000106399	RPA3	0.865658515	0.046018451	-1.15114778
ENSG00000132423	COQ3	1.676983493	0.012956522	-1.152586764
ENSG00000197744	NA	12.16850157	0.012881421	-1.156285206
ENSG00000214653	NA	13.06816594	0.002783946	-1.160888954
ENSG00000214222	NA	9.117757612	0.003859004	-1.164739739
ENSG00000283498	MIR1244-2	317.3592039	0.0009867	-1.176253602
ENSG00000198464	ZNF480	2.059208524	0.046379599	-1.176836868
ENSG00000213707	NA	31.17828818	0.0016545	-1.186905694
ENSG00000075624	ACTB	1662.835333	0.024233864	-1.188904511
ENSG00000101945	SUV39H1	1.64617733	0.011072981	-1.190883267
ENSG00000132967	NA	75.82930555	0.000676903	-1.207864423
ENSG00000119403	PHF19	3.471247389	0.031571275	-1.208356027
ENSG00000177707	NECTIN3	6.224892265	0.046018451	-1.210336368
ENSG00000140853	NLRC5	2.656057297	0.000672868	-1.216509598
ENSG00000213683	NA	3.39156082	0.003445353	-1.218160046
ENSG00000282886	NA	6.519619674	0.034206714	-1.223540099
ENSG00000275496	LOC102724701	3.335063925	2.27E-05	-1.225667235
ENSG00000259781	NA	51.13950491	0.000506267	-1.230290561
ENSG00000283475	MIR1244-4	141.8608183	0.002087506	-1.233194438
ENSG00000181773	GPR3	0.881797433	0.005276033	-1.234172564
ENSG00000154229	PRKCA	7.618751434	0.016607159	-1.235864593
ENSG00000149554	CHEK1	1.649163776	0.046249799	-1.235946132
ENSG00000283429	MIR1244-3	142.7232827	0.002028488	-1.23927441
ENSG00000226950	DANCR	2.45688087	0.020946137	-1.239499838
ENSG00000187514	PTMA	88.18918525	0.000154248	-1.239890952
ENSG00000168874	ATOH8	0.756854536	0.021554479	-1.241579203
ENSG00000102967	DHODH	0.42843645	0.044491736	-1.241864234
ENSG00000165410	CFL2	8.325041562	0.028698655	-1.242950543
ENSG00000173221	GLRX	8.270619134	0.010992854	-1.242958188
ENSG00000126453	BCL2L12	2.927173387	0.002825607	-1.243055461
ENSG00000230330	NA	74.67443819	0.000231366	-1.244597937
ENSG00000132718	SYT11	6.005941158	0.018499985	-1.246300784
ENSG00000171084	FAM86JP	1.152935596	0.001124694	-1.248476726
ENSG00000234664	NA	81.5102098	0.000247249	-1.249377774
ENSG00000179981	TSHZ1	4.388220849	0.019717534	-1.253758968
ENSG00000277067	LOC102724843	3.07711284	8.41E-05	-1.25866084
ENSG00000062822	POLD1	2.104732018	0.043777578	-1.259269687
ENSG00000166451	CENPN	2.846012551	0.001953861	-1.259922917
ENSG00000124097	NA	34.65349593	0.001194093	-1.264105492
ENSG00000163918	RFC4	2.337651286	0.003956419	-1.266580168
ENSG00000213763	NA	23.82651741	0.024715186	-1.269780258
ENSG00000257179	NA	44.43749594	6.39E-05	-1.274136236
ENSG00000169499	PLEKHA2	5.680631621	0.011133302	-1.277827429
ENSG00000104356	POP1	1.856098625	0.018810375	-1.284164107
ENSG00000249014	NA	21.01603657	0.000482132	-1.284177291
ENSG00000128016	ZFP36	23.20614137	0.006469018	-1.284809002
ENSG00000214182	NA	12.91332713	0.002783946	-1.288176978
ENSG00000127920	GNG11	20.20147163	0.002705944	-1.294216315
ENSG00000215769	ARHGAP27P1-BPTFP1-KPNA2P3	0.695093468	0.049091006	-1.300017913
ENSG00000249149	NA	8.035563114	0.000981047	-1.300184632
ENSG00000077312	SNRPA	14.24520509	3.21E-10	-1.305597029
ENSG00000087842	PIR	1.567946466	0.029028694	-1.312138091
ENSG00000123136	DDX39A	6.722981575	0.007759813	-1.312964248
ENSG00000257167	TMPO-AS1	0.435010886	0.03808116	-1.322188862
ENSG00000051596	THOC3	8.556094933	2.63E-11	-1.325084829
ENSG00000240184	PCDHGC3	6.468401121	0.003001109	-1.326167901
ENSG00000101220	C20orf27	5.979211288	0.019885036	-1.333798546
ENSG00000176771	NCKAP5	1.681137254	0.039707095	-1.341538444
ENSG00000058804	NDC1	3.500697041	0.003246542	-1.345070204
ENSG00000089280	FUS	12.90291841	3.20E-06	-1.350654536
ENSG00000170525	PFKFB3	7.207688295	0.003898618	-1.354514632
ENSG00000178752	ERFE	0.354072199	0.040674884	-1.357762342
ENSG00000260260	SNHG19	5.033050807	0.006518104	-1.389730009
ENSG00000183048	SLC25A10	0.593112949	0.034408484	-1.390635582
ENSG00000178921	PFAS	3.2079791	0.005181502	-1.391094959
ENSG00000275029	NA	4.926743923	7.35E-05	-1.392078261
ENSG00000109881	CCDC34	1.191978558	0.024326722	-1.399148757
ENSG00000188229	TUBB4B	124.1158972	0.001617951	-1.402243261
ENSG00000269907	NA	4.076857946	0.034011253	-1.404102152
ENSG00000164032	H2AFZ	25.06687663	0.001444015	-1.40452169
ENSG00000204442	FAM155A	0.763266861	0.013357821	-1.406044249
ENSG00000155189	AGPAT5	1.384781424	0.026524614	-1.406231053
ENSG00000174791	RIN1	2.950922747	0.004046668	-1.406466301
ENSG00000124207	CSE1L	14.98855899	0.001617951	-1.413373655
ENSG00000224126	NA	20.64042757	0.000268837	-1.417509449
ENSG00000132436	FIGNL1	1.234245084	0.013983298	-1.425918428
ENSG00000138092	CENPO	3.133895612	0.002317042	-1.428659616
ENSG00000183814	LIN9	0.52863125	0.016606216	-1.434473176
ENSG00000112312	GMNN	2.336282114	0.033913254	-1.438282349
ENSG00000114346	ECT2	3.698708393	0.006265011	-1.439848623
ENSG00000106268	NUDT1	2.935703081	3.10E-07	-1.442584759
ENSG00000170089	LOC728554	7.329167346	9.91E-14	-1.445941809
ENSG00000137309	HMGA1	98.92859667	0.019420814	-1.448933437
ENSG00000083720	OXCT1	5.154430782	0.007923928	-1.45405605
ENSG00000284308	C2orf81	1.376421611	0.006285125	-1.46364939
ENSG00000108106	UBE2S	26.9522238	1.89E-05	-1.466851733
ENSG00000138658	ZGRF1	0.259829328	0.043773104	-1.467089646
ENSG00000136824	SMC2	2.450226271	0.000502012	-1.473992245
ENSG00000231503	NA	7.219861835	0.003574355	-1.479026706
ENSG00000149636	DSN1	1.848960717	0.004921259	-1.490655074
ENSG00000076003	MCM6	3.75812224	0.002705944	-1.491180668
ENSG00000174442	ZWILCH	2.121467914	0.002090658	-1.493361073
ENSG00000233966	NA	49.50919168	3.14E-05	-1.494733412
ENSG00000283453	NA	0.437850272	0.020331779	-1.503385728
ENSG00000271936	NA	0.679604326	0.048476967	-1.507060864
ENSG00000156802	ATAD2	2.278021967	0.048581199	-1.510960833
ENSG00000248641	NA	12.4230642	0.046030494	-1.520008891
ENSG00000113810	SMC4	5.820460656	0.01052288	-1.525217863
ENSG00000151849	CENPJ	1.589027418	1.75E-07	-1.525404095
ENSG00000149503	INCENP	3.907695248	0.021197999	-1.525438227
ENSG00000253250	C8orf88	1.584301265	0.047690883	-1.53946535
ENSG00000182481	KPNA2	28.15367233	0.018086143	-1.541487419
ENSG00000167553	TUBA1C	196.0201435	0.001352357	-1.550620201
ENSG00000021826	CPS1	0.570557915	0.000731519	-1.555065019
ENSG00000006634	DBF4	1.577524243	0.000534438	-1.563721417
ENSG00000228716	DHFR	5.625989132	0.043159827	-1.564670694
ENSG00000214391	NA	93.74917202	0.002783946	-1.567102011
ENSG00000283544	NA	2.251160604	0.036410306	-1.570648168
ENSG00000188985	NA	5.407494836	0.03213256	-1.58184492
ENSG00000123416	TUBA1B	316.191459	0.001139424	-1.584006798
ENSG00000116711	PLA2G4A	2.011622828	0.00198223	-1.585118717
ENSG00000119392	GLE1	4.636437395	0.003445353	-1.589958943
ENSG00000168393	DTYMK	5.11217993	0.001309703	-1.597033556
ENSG00000236972	NA	5.042864216	0.022990854	-1.60309378
ENSG00000102802	MEDAG	11.56131385	0.03285803	-1.603642365
ENSG00000130816	DNMT1	5.585172154	0.0134801	-1.603667197
ENSG00000128944	KNSTRN	2.795989735	1.56E-05	-1.627228334
ENSG00000014138	POLA2	0.296272826	0.024879276	-1.629986818
ENSG00000285077	NA	0.128238178	0.033330518	-1.638294823
ENSG00000187824	TMEM220	0.559000006	0.002028488	-1.662924707
ENSG00000000460	C1orf112	0.44785274	0.010401067	-1.666139302
ENSG00000145908	ZNF300	0.562359011	0.027901047	-1.668560609
ENSG00000049541	RFC2	3.71471398	0.009870344	-1.673027833
ENSG00000197696	NMB	2.20205291	0.000348003	-1.673760891
ENSG00000136122	BORA	1.068581191	0.000365914	-1.685608295
ENSG00000169047	IRS1	9.60686531	0.002247009	-1.689197202
ENSG00000100749	VRK1	1.814114327	0.001083575	-1.691339589
ENSG00000259768	NA	0.309401991	0.039158861	-1.696959278
ENSG00000188486	H2AFX	25.67355873	0.000268396	-1.699188714
ENSG00000197020	ZNF100	0.299421625	2.79E-05	-1.700186838
ENSG00000234964	NA	15.41797806	0.033913254	-1.702906465
ENSG00000119397	CNTRL	0.453873628	0.007938907	-1.707023964
ENSG00000166341	DCHS1	1.26111774	0.031492594	-1.730028853
ENSG00000236044	NA	6.482641642	0.008508306	-1.74807616
ENSG00000109861	CTSC	13.30644542	5.94E-08	-1.754750956
ENSG00000185480	PARPBP	0.596944086	0.000738064	-1.760115849
ENSG00000101868	POLA1	1.050571826	0.00031179	-1.765798962
ENSG00000167325	RRM1	7.445061676	0.002821221	-1.772407293
ENSG00000177084	POLE	1.096450137	0.046519465	-1.773560078
ENSG00000173207	CKS1B	4.554571238	0.000204251	-1.781778436
ENSG00000196247	ZNF107	0.466176028	0.005112564	-1.782325781
ENSG00000184445	KNTC1	0.889993824	0.00408209	-1.784272615
ENSG00000172167	MTBP	0.203690966	0.0165962	-1.785686875
ENSG00000164687	FABP5	4.727561671	0.018577028	-1.790497062
ENSG00000228168	NA	0.542189679	0.024759394	-1.801728056
ENSG00000112029	FBXO5	1.469084797	0.005542072	-1.80437137
ENSG00000111445	RFC5	1.253365814	0.009544448	-1.815450026
ENSG00000136982	DSCC1	0.610569565	0.007507946	-1.823824003
ENSG00000185347	TEDC1	0.347475596	0.010401067	-1.830689912
ENSG00000235489	NA	0.379530032	0.005542072	-1.836271615
ENSG00000100385	IL2RB	0.202950327	0.012048395	-1.838525192
ENSG00000161692	DBF4B	0.832472454	0.002561387	-1.843547536
ENSG00000138587	MNS1	0.469039915	0.002028488	-1.84435241
ENSG00000164045	CDC25A	1.104773468	0.016606216	-1.849097284
ENSG00000181938	GINS3	0.419650142	0.009861636	-1.860856027
ENSG00000184635	ZNF93	1.038933911	0.00394751	-1.860863995
ENSG00000171724	VAT1L	10.20620501	6.80E-10	-1.871729758
ENSG00000267279	NA	1.663739625	0.00394751	-1.883494705
ENSG00000121957	GPSM2	0.706160785	0.011168028	-1.885343905
ENSG00000123473	STIL	1.100627085	0.000163872	-1.890065455
ENSG00000160949	TONSL	1.035152759	0.02729324	-1.915942296
ENSG00000164087	POC1A	2.701630713	2.84E-05	-1.919821276
ENSG00000160957	RECQL4	1.706217625	0.003631168	-1.946684498
ENSG00000011332	DPF1	0.358541189	0.01402365	-1.949804922
ENSG00000120875	DUSP4	1.73535102	0.019365235	-1.961527019
ENSG00000111602	TIMELESS	2.334582895	0.006190663	-1.964820601
ENSG00000198468	FLVCR1-DT	0.214414754	0.047690883	-1.9737572
ENSG00000122861	PLAU	44.38071259	0.025409554	-1.981075642
ENSG00000164104	HMGB2	6.920809768	0.016853785	-1.985787278
ENSG00000178922	HYI	13.08887471	5.02E-06	-1.986893417
ENSG00000223756	TSSC2	0.143858868	0.012881421	-1.99155786
ENSG00000243014	NA	1.960692029	0.023575512	-1.994292204
ENSG00000162063	CCNF	1.757189659	0.01322028	-2.012674252
ENSG00000163006	CCDC138	0.221045749	0.044491736	-2.015785086
ENSG00000028137	TNFRSF1B	5.981446178	0.000402537	-2.019496276
ENSG00000163584	RPL22L1	12.22916304	0.002428252	-2.032564257
ENSG00000155926	SLA	0.104150782	0.005389074	-2.03941185
ENSG00000100350	FOXRED2	4.741142128	0.002640834	-2.048617036
ENSG00000185634	SHC4	0.572305354	0.036157553	-2.056762346
ENSG00000134516	DOCK2	0.214985742	7.23E-06	-2.069988487
ENSG00000105699	LSR	0.526176205	0.014033951	-2.071700353
ENSG00000123358	NR4A1	0.823047158	4.46E-09	-2.083354828
ENSG00000112118	MCM3	6.95890946	0.00093174	-2.086970038
ENSG00000159259	CHAF1B	0.992360574	0.046002339	-2.097160021
ENSG00000198056	PRIM1	0.509942386	0.008838342	-2.111870825
ENSG00000166508	MCM7	8.506196467	0.008072176	-2.112919542
ENSG00000162894	FCMR	0.890605886	0.001184387	-2.115575846
ENSG00000105255	FSD1	0.743584359	0.005355595	-2.136821823
ENSG00000233695	NA	0.34723785	0.033517674	-2.172607745
ENSG00000168496	FEN1	7.471006866	0.001262119	-2.174673681
ENSG00000227053	LOC102724094	1.36540325	0.011619026	-2.176768204
ENSG00000104738	MCM4	4.294711981	0.001492412	-2.180703849
ENSG00000162645	GBP2	2.450436195	0.006571772	-2.184330978
ENSG00000137801	THBS1	223.4205373	0.03610798	-2.187970704
ENSG00000095637	SORBS1	0.236141508	0.003541956	-2.208023013
ENSG00000167670	CHAF1A	2.658813967	0.007431438	-2.221298866
ENSG00000092068	SLC7A8	1.155936594	0.024690581	-2.227556914
ENSG00000149548	CCDC15	0.362562773	0.009202436	-2.258738664
ENSG00000117632	STMN1	8.183813192	0.005616872	-2.260529227
ENSG00000127586	CHTF18	1.270626477	0.000555769	-2.264739377
ENSG00000179431	FJX1	22.16918968	0.029133424	-2.270253303
ENSG00000146197	SCUBE3	4.781926664	0.034206714	-2.27114184
ENSG00000075213	SEMA3A	2.955207727	3.50E-07	-2.279708626
ENSG00000141294	LRRC46	0.154166913	0.03759439	-2.289039315
ENSG00000257331	NA	0.360979965	0.032730672	-2.29007775
ENSG00000177602	HASPIN	0.886751839	0.003571349	-2.313440324
ENSG00000150551	LYPD1	5.858119561	0.020580373	-2.317765422
ENSG00000236453	NA	0.507890613	0.025548417	-2.328048895
ENSG00000051180	RAD51	1.194849625	2.49E-05	-2.334590476
ENSG00000131351	HAUS8	0.582841266	0.001379398	-2.337105537
ENSG00000125319	C17orf53	0.71970715	7.44E-05	-2.340085663
ENSG00000073111	MCM2	3.69592973	0.005932769	-2.347722698
ENSG00000276107	NA	2.291531302	0.023787033	-2.361656572
ENSG00000101187	SLCO4A1	0.25680578	0.014740638	-2.362568968
ENSG00000184588	PDE4B	2.590099751	0.013086242	-2.363546792
ENSG00000139618	BRCA2	0.435434174	0.000141443	-2.372634351
ENSG00000159251	ACTC1	0.556075731	0.000804072	-2.373185219
ENSG00000123975	CKS2	18.87977057	0.001634722	-2.396621612
ENSG00000012048	BRCA1	0.750076581	0.001953861	-2.402362735
ENSG00000205336	ADGRG1	0.45954134	7.26E-08	-2.409378036
ENSG00000163131	CTSS	1.000829757	0.000833415	-2.409751983
ENSG00000141052	MYOCD	0.842913944	0.012195108	-2.423064438
ENSG00000135111	TBX3	11.95028344	0.004720546	-2.435983248
ENSG00000168060	NAALADL1	0.413651585	0.048476967	-2.442557504
ENSG00000080839	RBL1	0.859838541	0.004720546	-2.447541215
ENSG00000167244	IGF2	0.623503182	0.040718814	-2.451032643
ENSG00000233608	TWIST2	5.678109174	0.015741937	-2.451235845
ENSG00000196932	TMEM26	0.185533843	0.021285536	-2.457787008
ENSG00000186638	KIF24	0.355768716	0.003574355	-2.466644718
ENSG00000204103	MAFB	0.168655641	0.01322028	-2.474250708
ENSG00000176890	TYMS	10.77552407	0.005135783	-2.48962494
ENSG00000077152	UBE2T	3.132849407	0.000129042	-2.495326864
ENSG00000101412	E2F1	2.108820811	0.00071345	-2.521962084
ENSG00000253304	TMEM200B	1.229151971	0.017662089	-2.53479951
ENSG00000138134	STAMBPL1	1.560018555	0.013012884	-2.53511875
ENSG00000137135	ARHGEF39	0.160400278	0.005728977	-2.548265153
ENSG00000000971	CFH	0.839893712	0.013375997	-2.555993106
ENSG00000187951	LOC100288637	0.233102567	0.000169695	-2.560323533
ENSG00000240891	PLCXD2	0.492542917	0.019467965	-2.571842595
ENSG00000161800	RACGAP1	4.20973987	0.000208423	-2.583163918
ENSG00000079616	KIF22	3.144651488	5.09E-06	-2.595571523
ENSG00000176974	SHMT1	0.929715563	0.00384607	-2.604570759
ENSG00000134222	PSRC1	2.251693399	0.003736799	-2.627085146
ENSG00000181072	CHRM2	3.840865759	0.00193661	-2.640411034
ENSG00000145861	C1QTNF2	0.521008551	0.019742225	-2.650802257
ENSG00000071539	TRIP13	3.265428957	2.56E-10	-2.656738468
ENSG00000091651	ORC6	0.936057632	1.75E-07	-2.66243094
ENSG00000163535	SGO2	0.991436262	2.41E-06	-2.694569583
ENSG00000112541	NA	0.248396235	0.039583251	-2.704928455
ENSG00000164611	PTTG1	9.710013567	3.89E-10	-2.705012872
ENSG00000082126	MPP4	0.192755736	0.028548298	-2.726111133
ENSG00000139354	GAS2L3	0.674827163	0.039873107	-2.741334748
ENSG00000276043	UHRF1	4.615658005	0.000113648	-2.743556671
ENSG00000013810	TACC3	2.811296214	6.47E-05	-2.756881174
ENSG00000169429	CXCL8	3.603520256	0.000411905	-2.772507717
ENSG00000101003	GINS1	0.786845811	0.002101903	-2.802747996
ENSG00000131470	PSMC3IP	1.50585389	0.000159095	-2.825814741
ENSG00000122483	CCDC18	0.618702804	0.003508374	-2.829559514
ENSG00000163507	CIP2A	1.422619788	7.72E-05	-2.829857973
ENSG00000137807	KIF23	3.401188092	0.001427999	-2.83147241
ENSG00000169684	CHRNA5	0.104298468	0.022897257	-2.836258794
ENSG00000133119	RFC3	1.572158718	2.53E-08	-2.84165499
ENSG00000198754	OXCT2	0.264082764	0.043013302	-2.858112229
ENSG00000126215	XRCC3	0.468412565	0.001617951	-2.863731517
ENSG00000177335	C8orf31	0.472022531	0.01322028	-2.87051311
ENSG00000154920	EME1	0.631996988	1.30E-05	-2.875069585
ENSG00000135454	B4GALNT1	0.628462923	0.026679489	-2.883613996
ENSG00000256663	NA	3.953890461	0.000121833	-2.887464941
ENSG00000114251	WNT5A	31.43075255	0.000981047	-2.898450869
ENSG00000087586	AURKA	4.331675555	3.76E-05	-2.92337814
ENSG00000157680	DGKI	0.880813995	0.004325427	-2.92781503
ENSG00000100629	CEP128	0.338232418	0.000365914	-2.9414416
ENSG00000116701	NCF2	0.13544868	0.047572008	-2.953833537
ENSG00000131016	AKAP12	11.64270954	0.03213256	-2.96202307
ENSG00000157168	NRG1	1.050518913	0.000129042	-2.968148321
ENSG00000198826	ARHGAP11A	2.730993712	1.43E-07	-2.985513235
ENSG00000183763	TRAIP	0.536442623	9.16E-05	-2.98737677
ENSG00000081189	MEF2C	0.236610655	0.015825845	-2.998386066
ENSG00000146410	MTFR2	0.42637813	0.000388003	-3.002433063
ENSG00000119969	HELLS	0.392540168	0.000811189	-3.003122779
ENSG00000165304	MELK	2.830375905	0.002069108	-3.011497126
ENSG00000146918	NCAPG2	1.816917662	1.70E-08	-3.015687111
ENSG00000121621	KIF18A	1.063967302	6.50E-06	-3.021567696
ENSG00000242193	CRYZL2P	0.299083454	0.009451925	-3.027387198
ENSG00000143494	VASH2	0.111112029	0.001076669	-3.037753164
ENSG00000140525	FANCI	1.899018509	2.66E-06	-3.051195166
ENSG00000111348	ARHGDIB	8.211714399	0.007775245	-3.061128971
ENSG00000147536	GINS4	0.896300004	2.84E-07	-3.073545469
ENSG00000176208	ATAD5	0.276329769	0.00017011	-3.075047993
ENSG00000203797	DDO	0.158961933	0.0446342	-3.077453577
ENSG00000184661	CDCA2	1.25482776	5.82E-07	-3.08642967
ENSG00000272622	NA	1.814183202	0.003336933	-3.088017116
ENSG00000100297	MCM5	3.215216766	0.000117997	-3.094676443
ENSG00000118402	ELOVL4	0.697730411	0.006571772	-3.103197661
ENSG00000185862	EVI2B	0.276999238	0.021896422	-3.113129108
ENSG00000068489	PRR11	3.537807127	0.000153164	-3.120750297
ENSG00000131634	TMEM204	3.501812814	0.007923928	-3.138847116
ENSG00000120833	SOCS2	0.580085424	0.01669577	-3.139424544
ENSG00000167513	CDT1	2.127212732	6.15E-05	-3.148568681
ENSG00000203760	CENPW	3.666127922	6.80E-10	-3.155019687
ENSG00000158887	MPZ	0.576460484	0.032689173	-3.165059367
ENSG00000169169	CPT1C	1.231107973	6.08E-05	-3.183626193
ENSG00000187741	FANCA	0.71662966	0.000214351	-3.188343486
ENSG00000132688	NES	13.27452343	0.000836887	-3.201648929
ENSG00000138376	BARD1	0.318154923	0.007501033	-3.205804846
ENSG00000165633	VSTM4	0.382787241	0.030981297	-3.206234857
ENSG00000132359	RAP1GAP2	0.508544164	0.006211838	-3.222510697
ENSG00000105894	PTN	5.439536976	0.001167518	-3.231140049
ENSG00000211772	NA	5.21784975	0.014485081	-3.237807418
ENSG00000143061	IGSF3	0.561855484	0.022091621	-3.237829611
ENSG00000111665	CDCA3	0.961330912	0.000204537	-3.24949974
ENSG00000135312	HTR1B	2.55195058	0.001023128	-3.260693795
ENSG00000260439	LMF1-AS1	0.209282132	0.032689173	-3.265119085
ENSG00000123080	CDKN2C	1.644112467	0.001538119	-3.268681573
ENSG00000102384	CENPI	0.69771324	0.000464827	-3.284262049
ENSG00000116132	PRRX1	4.77717879	0.003477236	-3.287632226
ENSG00000092470	WDR76	1.196570409	0.000441673	-3.289567735
ENSG00000165323	FAT3	0.137209531	0.016989517	-3.289750928
ENSG00000102879	CORO1A	0.358282382	0.00227668	-3.319847886
ENSG00000094804	CDC6	1.565599026	3.05E-06	-3.328169299
ENSG00000127423	AUNIP	0.395219802	0.003336933	-3.354002175
ENSG00000164109	MAD2L1	1.337247825	6.18E-13	-3.366030666
ENSG00000162738	VANGL2	0.101187461	0.011168028	-3.372089672
ENSG00000119508	NR4A3	0.475755888	0.020655246	-3.383509109
ENSG00000136999	CCN3	4.173395365	0.000722352	-3.385633117
ENSG00000188517	COL25A1	1.233161604	0.002326212	-3.386841872
ENSG00000102575	ACP5	2.112870795	0.004665009	-3.389308198
ENSG00000118922	KLF12	0.673573054	0.016760948	-3.415980863
ENSG00000129596	CDO1	0.253300823	0.040449734	-3.423859381
ENSG00000124875	CXCL6	1.390062762	0.024088851	-3.424288981
ENSG00000196584	XRCC2	0.360328991	2.51E-05	-3.433653843
ENSG00000101265	RASSF2	0.417994483	0.014194027	-3.441281951
ENSG00000100479	POLE2	0.517335125	5.08E-05	-3.44221529
ENSG00000076382	SPAG5	2.228114535	9.88E-07	-3.464286435
ENSG00000196611	MMP1	96.7629233	0.041233039	-3.468974704
ENSG00000174371	EXO1	0.869298451	1.76E-05	-3.481013038
ENSG00000153044	CENPH	1.205143671	2.21E-07	-3.49448667
ENSG00000146670	CDCA5	1.947990168	1.99E-06	-3.498619992
ENSG00000134955	SLC37A2	0.234157431	0.042356711	-3.506480737
ENSG00000179750	APOBEC3B	1.881127076	9.61E-06	-3.508247161
ENSG00000204767	INSYN2B	3.549855716	0.001617951	-3.551868775
ENSG00000149564	ESAM	0.723131282	0.015793346	-3.55756981
ENSG00000165168	CYBB	0.119040346	0.021896422	-3.583301312
ENSG00000122966	CIT	0.88564488	3.10E-07	-3.626121016
ENSG00000198848	CES1	0.544927459	2.17E-10	-3.630455147
ENSG00000100985	MMP9	0.50670665	0.001704614	-3.648119858
ENSG00000197299	BLM	0.436408667	1.44E-07	-3.650698959
ENSG00000130038	CRACR2A	0.254804431	0.034040466	-3.653290094
ENSG00000123219	CENPK	0.458424976	9.00E-05	-3.655761709
ENSG00000169508	GPR183	2.620272745	0.00023832	-3.701993012
ENSG00000261327	NA	0.159041054	0.048832137	-3.716890572
ENSG00000131153	GINS2	1.208814519	2.79E-05	-3.735630287
ENSG00000151725	CENPU	1.208246281	7.48E-08	-3.739424227
ENSG00000204941	PSG5	0.732364867	0.018184181	-3.773858532
ENSG00000121211	MND1	0.462102535	0.001283803	-3.781480323
ENSG00000138182	KIF20B	1.601354032	7.41E-06	-3.819948817
ENSG00000090382	LYZ	0.646383666	0.002203201	-3.822006755
ENSG00000248905	FMN1	0.104281187	0.020665231	-3.843141491
ENSG00000139874	SSTR1	6.753253268	0.00108359	-3.854380044
ENSG00000075702	WDR62	0.792946669	6.25E-06	-3.87051589
ENSG00000144354	CDCA7	0.408705523	0.005813156	-3.925341657
ENSG00000161888	SPC24	1.663451925	2.45E-07	-3.926387553
ENSG00000113389	NPR3	0.598289032	9.23E-05	-3.951410647
ENSG00000099284	H2AFY2	1.42327251	0.028698655	-3.963694953
ENSG00000134057	CCNB1	6.915553964	1.55E-08	-3.966577835
ENSG00000172927	MYEOV	0.268470376	0.006922837	-3.968445571
ENSG00000085840	ORC1	0.891358071	2.90E-07	-3.989954617
ENSG00000168243	GNG4	0.273520307	0.006830958	-4.041722788
ENSG00000144554	FANCD2	0.711004275	4.97E-10	-4.106238353
ENSG00000163808	KIF15	0.568764803	7.48E-08	-4.110430324
ENSG00000158321	AUTS2	0.133781059	0.023476849	-4.132991045
ENSG00000183023	SLC8A1	0.536560825	0.011072333	-4.136937332
ENSG00000110076	NRXN2	0.121930378	0.039237238	-4.156691547
ENSG00000175305	CCNE2	0.34305791	0.004995969	-4.179393367
ENSG00000111247	RAD51AP1	0.685573878	2.64E-05	-4.179632809
ENSG00000226650	KIF4B	0.125446406	0.026510399	-4.18414653
ENSG00000138160	KIF11	2.557782443	3.39E-09	-4.199060671
ENSG00000170312	CDK1	2.488395611	2.69E-14	-4.206547596
ENSG00000093009	CDC45	1.688444661	4.92E-06	-4.223299081
ENSG00000213160	NA	0.282774317	0.002003861	-4.227510662
ENSG00000135373	EHF	0.770634115	0.002640834	-4.240218947
ENSG00000123485	HJURP	2.156324246	1.99E-06	-4.247093664
ENSG00000166851	PLK1	4.686630202	2.21E-09	-4.270917906
ENSG00000080986	NDC80	1.491233367	4.12E-08	-4.282457741
ENSG00000135476	ESPL1	0.667488153	1.99E-06	-4.288076685
ENSG00000231290	APCDD1L-DT	0.227532374	0.021951217	-4.335295701
ENSG00000077063	CTTNBP2	0.148315203	0.011672514	-4.33826058
ENSG00000113368	LMNB1	3.496300832	4.29E-08	-4.357534973
ENSG00000167900	TK1	11.66383252	5.70E-11	-4.367464387
ENSG00000140534	TICRR	0.404457259	0.00031179	-4.369294791
ENSG00000261373	VPS9D1-AS1	0.433774724	0.011259852	-4.383458132
ENSG00000145386	CCNA2	5.224621868	2.08E-10	-4.401234701
ENSG00000176907	TCIM	2.485920328	2.24E-06	-4.412499726
ENSG00000134690	CDCA8	3.611186383	3.48E-08	-4.424938447
ENSG00000164308	ERAP2	2.80261738	0.00074609	-4.446077734
ENSG00000128567	PODXL	6.650420037	0.00335638	-4.451298518
ENSG00000137266	SLC22A23	0.425170556	0.006191796	-4.451791295
ENSG00000127863	TNFRSF19	3.581351304	0.000169235	-4.476448937
ENSG00000122952	ZWINT	6.550640181	6.16E-11	-4.483988089
ENSG00000166670	MMP10	2.71142737	6.02E-05	-4.497045633
ENSG00000113361	CDH6	0.436346743	3.48E-08	-4.500711029
ENSG00000136492	BRIP1	0.825287577	0.001655692	-4.517366022
ENSG00000088325	TPX2	9.175355082	1.40E-07	-4.535278033
ENSG00000101441	CST4	1.281741789	0.002203201	-4.548162331
ENSG00000142945	KIF2C	2.993637811	2.32E-08	-4.550610623
ENSG00000186193	SAPCD2	1.041162219	2.51E-07	-4.555198215
ENSG00000100526	CDKN3	2.180956164	5.03E-06	-4.561052696
ENSG00000112742	TTK	1.143391306	5.93E-11	-4.570219794
ENSG00000137310	TCF19	1.597109646	0.000108312	-4.57892055
ENSG00000010438	PRSS3	0.26574676	0.0016739	-4.595133043
ENSG00000162630	B3GALT2	0.685208723	0.048401315	-4.600096044
ENSG00000142731	PLK4	1.036038803	9.12E-09	-4.644546172
ENSG00000170373	CST1	10.69780725	0.000279601	-4.662521158
ENSG00000136842	TMOD1	0.13371389	0.00691599	-4.684598449
ENSG00000085999	RAD54L	0.665743815	5.09E-06	-4.69201068
ENSG00000157456	CCNB2	3.055596415	6.68E-14	-4.711971393
ENSG00000129810	SGO1	0.561494036	5.69E-09	-4.730097364
ENSG00000104147	OIP5	0.667084772	0.002039591	-4.750300966
ENSG00000204287	HLA-DRA	0.266688746	0.028369588	-4.756594842
ENSG00000100162	CENPM	1.63252857	1.44E-07	-4.775329187
ENSG00000237649	KIFC1	3.837023537	1.55E-08	-4.786963091
ENSG00000137812	KNL1	0.910138063	1.87E-07	-4.797988893
ENSG00000072571	HMMR	1.76424161	8.77E-12	-4.820552624
ENSG00000165490	DDIAS	0.483566828	1.45E-08	-4.825523429
ENSG00000166803	PCLAF	0.248127067	0.000159095	-4.905092568
ENSG00000101447	FAM83D	1.96369039	0.000201157	-4.911239977
ENSG00000158402	CDC25C	0.388694076	5.97E-05	-4.927061855
ENSG00000149968	MMP3	142.9293161	0.001318016	-4.934596834
ENSG00000066279	ASPM	1.526978827	0.000123636	-4.94324457
ENSG00000138778	CENPE	1.474405632	3.27E-06	-4.975733574
ENSG00000127564	PKMYT1	1.273918332	8.91E-10	-4.976972155
ENSG00000162654	GBP4	1.793150634	0.000112453	-4.978054968
ENSG00000165244	ZNF367	0.542190194	3.44E-05	-4.999931773
ENSG00000105011	ASF1B	2.801443246	1.20E-09	-5.018805001
ENSG00000171241	SHCBP1	1.449181441	1.24E-14	-5.052040856
ENSG00000237380	NA	0.203330815	0.048832137	-5.077100019
ENSG00000177272	KCNA3	0.338611221	0.014559915	-5.081797958
ENSG00000092853	CLSPN	0.796712186	5.17E-09	-5.113455418
ENSG00000178999	AURKB	3.245665237	6.71E-09	-5.142526665
ENSG00000156970	BUB1B	2.110888033	4.33E-08	-5.152362927
ENSG00000154146	NRGN	1.998273932	1.62E-06	-5.155867271
ENSG00000138696	BMPR1B	0.104054438	0.045441444	-5.166072633
ENSG00000154839	SKA1	1.089442656	1.34E-09	-5.20724538
ENSG00000231007	NA	1.668970062	3.69E-07	-5.207467114
ENSG00000137804	NUSAP1	0.644928936	6.92E-07	-5.218966342
ENSG00000115163	CENPA	1.060397637	0.000149312	-5.236343426
ENSG00000143476	DTL	1.246181181	5.22E-07	-5.237281043
ENSG00000111206	FOXM1	6.193568906	2.29E-07	-5.237659748
ENSG00000169679	BUB1	1.759913256	2.77E-12	-5.264360455
ENSG00000011426	ANLN	7.560322133	2.20E-07	-5.265434694
ENSG00000103034	NDRG4	0.335030811	0.007775245	-5.276587612
ENSG00000109674	NEIL3	0.575063608	0.000773342	-5.300278078
ENSG00000165480	SKA3	1.916952617	4.46E-09	-5.304629201
ENSG00000171848	NA	3.855034559	9.91E-14	-5.318626799
ENSG00000183856	IQGAP3	2.061559568	6.81E-08	-5.340825354
ENSG00000198846	TOX	0.491689444	0.016606216	-5.352387229
ENSG00000035499	DEPDC1B	0.271098275	0.000513428	-5.396099791
ENSG00000133063	CHIT1	0.413196696	0.009077114	-5.414335329
ENSG00000135451	TROAP	1.387996082	2.26E-09	-5.423552712
ENSG00000131747	TOP2A	6.827613667	8.77E-12	-5.42665979
ENSG00000104490	NCALD	0.224482911	0.003847844	-5.426801086
ENSG00000051341	POLQ	0.471481503	7.48E-08	-5.4368558
ENSG00000101057	MYBL2	6.100302684	3.33E-11	-5.441275542
ENSG00000242221	PSG2	0.29741286	0.04172173	-5.457425494
ENSG00000065328	MCM10	0.795121935	5.53E-08	-5.475096395
ENSG00000175879	HOXD8	0.725109019	0.005181502	-5.490520266
ENSG00000186871	ERCC6L	0.443951417	6.83E-08	-5.505365979
ENSG00000007968	E2F2	0.21076245	4.66E-05	-5.572314985
ENSG00000075218	GTSE1	1.800683217	1.02E-11	-5.597526845
ENSG00000159189	C1QC	0.235213389	0.0359656	-5.612511598
ENSG00000128408	RIBC2	0.180045905	0.013357821	-5.614318216
ENSG00000100628	ASB2	0.181265006	0.000738064	-5.641866538
ENSG00000121152	NCAPH	0.890589344	2.16E-11	-5.64503697
ENSG00000117724	CENPF	2.888879027	7.19E-10	-5.697503766
ENSG00000260314	MRC1	0.124895515	0.015595988	-5.702283878
ENSG00000169607	CKAP2L	1.525655846	2.63E-12	-5.734026242
ENSG00000129195	PIMREG	1.72792269	9.06E-08	-5.736705166
ENSG00000143228	NUF2	0.877758732	1.19E-06	-5.759623581
ENSG00000109805	NCAPG	1.834689305	2.94E-07	-5.799115616
ENSG00000118193	KIF14	0.800743283	8.77E-12	-5.929840103
ENSG00000138180	CEP55	3.596191701	1.64E-11	-5.929904112
ENSG00000171320	ESCO2	0.237118916	1.50E-05	-5.96316163
ENSG00000024526	DEPDC1	1.14177433	9.88E-12	-5.963763633
ENSG00000231389	HLA-DPA1	0.142554667	0.010401067	-6.012340432
ENSG00000170369	CST2	0.545298553	0.014771873	-6.021443516
ENSG00000259358	NA	0.175700586	0.00397529	-6.038312971
ENSG00000173369	C1QB	0.286812554	0.024071525	-6.051788061
ENSG00000175063	UBE2C	8.305207387	2.63E-12	-6.059734018
ENSG00000128383	NA	0.527171883	2.19E-06	-6.097854487
ENSG00000152253	SPC25	1.155493516	5.17E-05	-6.159205016
ENSG00000149418	ST14	0.215653323	0.003228641	-6.169921747
ENSG00000189057	FAM111B	1.020934202	2.21E-07	-6.174786848
ENSG00000186185	KIF18B	1.514322363	4.95E-09	-6.265529798
ENSG00000126787	DLGAP5	2.744757816	6.07E-07	-6.269015961
ENSG00000223865	HLA-DPB1	0.183279702	0.002920101	-6.278253159
ENSG00000089685	BIRC5	3.150352915	2.16E-13	-6.287544015
ENSG00000130762	ARHGEF16	0.100280162	0.020769012	-6.300936625
ENSG00000117650	NEK2	0.933593385	1.44E-08	-6.306425544
ENSG00000262406	MMP12	1.108819636	0.000517207	-6.336294052
ENSG00000112984	KIF20A	4.749004088	6.68E-14	-6.445349546
ENSG00000146070	PLA2G7	0.293268895	0.00276941	-6.547103412
ENSG00000090889	KIF4A	1.715211946	5.70E-11	-6.564105854
ENSG00000148773	MKI67	5.712955476	3.23E-13	-6.621676227
ENSG00000168078	PBK	1.942138022	1.83E-10	-6.624850271
ENSG00000122592	HOXA7	1.148627319	0.000353491	-6.837147653
ENSG00000117399	CDC20	11.79119507	1.57E-17	-6.839182895
ENSG00000231924	PSG1	0.453589317	0.002684715	-6.963690884
ENSG00000171864	PRND	0.195441977	0.005276033	-7.057978754
ENSG00000259834	NA	0.136628341	0.013333486	-7.107985992
ENSG00000129173	E2F8	0.290023138	7.44E-05	-7.510923439
ENSG00000221826	PSG3	0.642624191	0.001218299	-7.512057638
ENSG00000118990	NA	2.928256433	3.78E-08	-8.208538931
ENSG00000144152	FBLN7	0.253996427	0.032730672	-8.914143641
