# Supplementary material for: Transcriptomic analysis of stem cells from chorionic villi uncovers the impact of chromosomes 2, 6 and 22 in the clinical manifestations of Down syndrome
Source: Stem Cell Res Ther. 2023 Sep 23;14:265. doi: 10.1186/s13287-023-03503-4 (PMC10517537; doi:10.1186/s13287-023-03503-4)
Supplement: Supplementary file 5 — Additional file 5: Table S2. Gene set enrichment analysis (GSEA) for CHr21_2_ (GO process, KEGG pathway, Reactome pathway). [file 13287_2023_3503_MOESM5_ESM.csv]

Supplementary table S2: Gene Set Enrichment Analysis (GSEA) for CHr21_2_ (GO process, KEGG pathway, Reactome pathway)
# background genes	# genes	category	chart color	description	FDR value	genes	network.SUID	nodes.SUID	p-value	PMID	term name	transferred FDR value	year
586	11	Reactome Pathways		Cell Cycle	1.30E-04	NCAPH|BARD1|MCM6|SPC25|NUP35|BUB1|CENPA|SGOL2|RRM2|CENPO|HJURP	6306	5939|5997|5933|5988|5944|5982|5974|5991|5961|5950|5935	4.51E-07		HSA-1640170	0.578371178	0
265	7	Reactome Pathways		Cell Cycle Checkpoints	8.10E-04	BARD1|MCM6|SPC25|BUB1|CENPA|SGOL2|CENPO	6306	5997|5933|5988|5982|5974|5991|5950	8.15E-06		HSA-69620	0.460117627	0
483	9	Reactome Pathways		Cell Cycle, Mitotic	8.10E-04	NCAPH|MCM6|SPC25|NUP35|BUB1|CENPA|SGOL2|RRM2|CENPO	6306	5939|5933|5988|5944|5982|5974|5991|5961|5950	6.06E-06		HSA-69278	0.460117627	0
190	6	Reactome Pathways		Mitotic Prometaphase	8.10E-04	NCAPH|SPC25|BUB1|CENPA|SGOL2|CENPO	6306	5939|5988|5982|5974|5991|5950	1.43E-05		HSA-68877	0.460117627	0
118	5	Reactome Pathways		Resolution of Sister Chromatid Cohesion	8.10E-04	SPC25|BUB1|CENPA|SGOL2|CENPO	6306	5988|5982|5974|5991|5950	2.01E-05		HSA-2500257	0.460117627	0
90	5	Reactome Pathways		Amplification of signal from unattached kinetochores via a MAD2 inhibitory signal	8.10E-04	SPC25|BUB1|CENPA|SGOL2|CENPO	6306	5988|5982|5974|5991|5950	5.72E-06		HSA-141444	0.460117627	0
131	5	Reactome Pathways		RHO GTPases Activate Formins	0.001	SPC25|BUB1|CENPA|SGOL2|CENPO	6306	5988|5982|5974|5991|5950	3.27E-05		HSA-5663220	0.446497231	0
343	7	Reactome Pathways		M Phase	0.0012	NCAPH|SPC25|NUP35|BUB1|CENPA|SGOL2|CENPO	6306	5939|5988|5944|5982|5974|5991|5950	4.12E-05		HSA-68886	0.434712496	0
178	5	Reactome Pathways		Separation of Sister Chromatids	0.0035	SPC25|BUB1|CENPA|SGOL2|CENPO	6306	5988|5982|5974|5991|5950	1.30E-04		HSA-2467813	0.365522273	0
999	13	GO Process		chromosome organization	0.0037	NCAPH|MCM6|BUB1|CHAF1B|BRWD1|CENPA|PTMA|SGOL2|CENPO|XRCC5|PRMT2|HLCS|HJURP	6306	5939|5933|5982|5972|5956|5974|5947|5991|5950|5926|5963|5957|5935	2.08E-06		GO.0051276	0.361930399	0
257	7	GO Process		DNA conformation change	0.006	NCAPH|MCM6|CHAF1B|CENPA|CENPO|XRCC5|HJURP	6306	5939|5933|5972|5974|5950|5926|5935	6.71E-06		GO.0071103	0.330683105	0
52	3	Reactome Pathways		Deposition of new CENPA-containing nucleosomes at the centromere	0.009	CENPA|CENPO|HJURP	6306	5974|5950|5935	4.40E-04		HSA-606279	0.304475019	0
57	4	GO Process		histone exchange	0.0132	CENPA|PTMA|CENPO|HJURP	6306	5974|5947|5950|5935	2.21E-05		GO.0043486	0.279719512	0
69	3	Reactome Pathways		Transport of Mature mRNA derived from an Intron-Containing Transcript	0.0163	NUP35|SRSF7|U2AF35	6306	5944|5990|5978	9.70E-04		HSA-159236	0.266084428	0
253	6	GO Process		protein-DNA complex subunit organization	0.0206	TAF1B|CHAF1B|CENPA|PTMA|CENPO|HJURP	6306	5929|5972|5974|5947|5950|5935	6.82E-05		GO.0071824	0.250951206	0
148	5	GO Process		mRNA transport	0.0206	U2AFBP|NUP35|SRSF7|HNRNPA3|U2AF35	6306	5970|5944|5990|5927|5978	5.73E-05		GO.0051028	0.250951206	0
78	4	GO Process		mRNA 3'-end processing	0.0206	APP|U2AFBP|SRSF7|U2AF35	6306	5965|5970|5990|5978	7.10E-05		GO.0031124	0.250951206	0
4	2	GO Process		meiotic sister chromatid cohesion, centromeric	0.0224	BUB1|SGOL2	6306	5982|5991	1.10E-04		GO.0051754	0.245536564	0
167	5	GO Process		nucleosome organization	0.0224	CHAF1B|CENPA|PTMA|CENPO|HJURP	6306	5972|5974|5947|5950|5935	9.98E-05		GO.0034728	0.245536564	0
11	2	GO Process		positive regulation of amyloid-beta formation	0.0315	EPHA4|APP	6306	5996|5965	5.50E-04		GO.1902004	0.22350006	0
9	2	GO Process		negative regulation of long-term synaptic potentiation	0.0315	EPHA4|APP	6306	5996|5965	3.90E-04		GO.1900272	0.22350006	0
953	10	GO Process		cellular response to cytokine stimulus	0.0315	IFNAR1|IRS1|NCL|SRSF7|BRWD1|UBE2G2|IFNAR2|FN1|XRCC5|NFE2L2	6306	5981|5946|5931|5990|5956|5973|5980|5969|5926|5921	2.20E-04		GO.0071345	0.22350006	0
223	5	GO Process		protein-DNA complex assembly	0.0315	TAF1B|CHAF1B|CENPA|CENPO|HJURP	6306	5929|5972|5974|5950|5935	3.70E-04		GO.0065004	0.22350006	0
42	3	GO Process		CENP-A containing nucleosome assembly	0.0315	CENPA|CENPO|HJURP	6306	5974|5950|5935	2.40E-04		GO.0034080	0.22350006	0
13	2	GO Process		deoxyribonucleotide biosynthetic process	0.0315	DTYMK|RRM2	6306	5954|5961	7.40E-04		GO.0009263	0.22350006	0
253	5	GO Process		chromosome segregation	0.0315	NCAPH|SPC25|BUB1|SGOL2|HJURP	6306	5939|5988|5982|5991|5935	6.50E-04		GO.0007059	0.22350006	0
107	4	GO Process		mRNA export from nucleus	0.0315	U2AFBP|NUP35|SRSF7|U2AF35	6306	5970|5944|5990|5978	2.30E-04		GO.0006406	0.22350006	0
137	4	GO Process		nucleosome assembly	0.0315	CHAF1B|CENPA|CENPO|HJURP	6306	5972|5974|5950|5935	5.70E-04		GO.0006334	0.22350006	0
683	8	GO Process		chromatin organization	0.0315	CHAF1B|BRWD1|CENPA|PTMA|CENPO|PRMT2|HLCS|HJURP	6306	5972|5956|5974|5947|5950|5963|5957|5935	5.00E-04		GO.0006325	0.22350006	0
195	5	GO Process		DNA packaging	0.0315	NCAPH|CHAF1B|CENPA|CENPO|HJURP	6306	5939|5972|5974|5950|5935	2.00E-04		GO.0006323	0.22350006	0
203	5	GO Process		DNA replication	0.0315	BARD1|MCM6|CHAF1B|GEN1|RRM2	6306	5997|5933|5972|5971|5961	2.40E-04		GO.0006260	0.22350006	0
25	2	Reactome Pathways		Interleukin-7 signaling	0.0343	IRS1|BRWD1	6306	5946|5956	0.0024		HSA-1266695	0.217995707	0
67	3	GO Process		chromosome organization involved in meiotic cell cycle	0.0351	NCAPH|BUB1|SGOL2	6306	5939|5982|5991	9.00E-04		GO.0070192	0.216505448	0
27	2	Reactome Pathways		Interconversion of nucleotide di- and triphosphates	0.0377	DTYMK|RRM2	6306	5954|5961	0.0028		HSA-499943	0.211886549	0
16	2	GO Process		positive regulation of fatty acid transport	0.0384	PLA2R1|FAM132B	6306	5987|5922	0.0011		GO.2000193	0.210697396	0
161	4	GO Process		negative regulation of protein transport	0.0384	BARD1|IRS1|UBE2G2|FN1	6306	5997|5946|5973|5969	0.001		GO.0051224	0.210697396	0
3131	18	GO Process		organelle organization	0.0384	NCAPH|MCM6|SPC25|NUP35|BUB1|CHAF1B|WRB|BRWD1|CENPA|COBLL1|PTMA|SGOL2|CENPO|HSPD1|XRCC5|PRMT2|HLCS|HJURP	6306	5939|5933|5988|5944|5982|5972|5968|5956|5974|5952|5947|5991|5950|5998|5926|5963|5957|5935	0.0011		GO.0006996	0.210697396	0
31	2	Reactome Pathways		Resolution of D-loop Structures through Holliday Junction Intermediates	0.0464	BARD1|GEN1	6306	5997|5971	0.0036		HSA-5693568	0.198465343	0
234	4	Reactome Pathways		Processing of Capped Intron-Containing Pre-mRNA	0.0471	NUP35|SRSF7|HNRNPA3|U2AF35	6306	5944|5990|5927|5978	0.0039		HSA-72203	0.197497497	0
2672	16	GO Process		cellular response to chemical stimulus	0.0473	IGFBP2|SLC40A1|IFNAR1|EPHA4|PLA2R1|APP|DTYMK|IRS1|NCL|SRSF7|BRWD1|UBE2G2|IFNAR2|FN1|XRCC5|NFE2L2	6306	5940|5966|5981|5996|5987|5965|5954|5946|5931|5990|5956|5973|5980|5969|5926|5921	0.0014		GO.0070887	0.197223611	0
178	4	GO Process		positive regulation of peptidase activity	0.0473	EPHA4|APP|FN1|HSPD1	6306	5996|5965|5969|5998	0.0015		GO.0010952	0.197223611	0
81	3	GO Process		regulation of response to endoplasmic reticulum stress	0.0479	APP|UBE2G2|NFE2L2	6306	5965|5973|5921	0.0015		GO.1905897	0.196408847	0
