# Supplementary material for: Transcriptomic analysis of stem cells from chorionic villi uncovers the impact of chromosomes 2, 6 and 22 in the clinical manifestations of Down syndrome
Source: Stem Cell Res Ther. 2023 Sep 23;14:265. doi: 10.1186/s13287-023-03503-4 (PMC10517537; doi:10.1186/s13287-023-03503-4)
Supplement: Supplementary file 6 — Additional file 6: Table S3. Gene set enrichment analysis (GSEA) for CHr21_6_ (GO process, KEGG pathway, Reactome pathway). [file 13287_2023_3503_MOESM6_ESM.csv]

Supplementary table S3: Gene Set Enrichment Analysis (GSEA) for CHr21_6_ (GO process, KEGG pathway, Reactome pathway)
# background genes	# genes	category	chart color	description	FDR value	genes	network.SUID	nodes.SUID	p-value	PMID	term name	transferred FDR value	year
676	15	GO Process		innate immune response	3.11E-06	IFNAR1|APP|C2|HIST1H2BC|TUBB|IFNAR2|FYN|IFNGR1|SYNCRIP|HLA-DRA|HLA-DPA1|C4A|HLA-B|HLA-DPB1|C4B	7940	7605|7584|7576|7615|7567|7603|7608|7591|7555|7593|7545|7613|7604|7574|7579	1.66E-09		GO.0045087	0.550723961	0
22	5	GO Component		MHC protein complex	4.90E-06	HLA-DMA|HLA-DRA|HLA-DPA1|HLA-B|HLA-DPB1	7940	7582|7593|7545|7604|7574	1.73E-08		GO.0042611	0.530980392	0
683	14	GO Process		chromatin organization	1.59E-05	CHAF1B|HIST1H2BC|BRWD1|HIST1H1C|CENPW|HIST1H4H|HIST1H2AC|PRMT2|HLCS|HMGA1|EYA4|SIRT5|HIST1H2BO|HIST1H2BN	7940	7592|7615|7572|7571|7551|7562|7587|7580|7573|7594|7606|7609|7548|7585	1.70E-08		GO.0006325	0.479860288	0
61	6	Reactome Pathways		DNA Damage/Telomere Stress Induced Senescence	1.95E-05	HIST1H1C|HIST1H2AC|CDKN1A|HMGA1|HIST1H2BO|HIST1H2BN	7940	7571|7587|7561|7594|7548|7585	5.45E-08		HSA-2559586	0.470996539	0
953	15	GO Process		cellular response to cytokine stimulus	3.06E-05	IFNAR1|TCP1|BRWD1|UBE2G2|IFNAR2|FYN|IFNGR1|SYNCRIP|HSP90AB1|HLA-DRA|CDKN1A|HLA-DPA1|HLA-B|HLA-DPB1|SOD2	7940	7605|7620|7572|7596|7603|7608|7591|7555|7552|7593|7561|7545|7604|7574|7597	1.47E-07		GO.0071345	0.451427857	0
832	14	GO Process		cellular protein-containing complex assembly	3.44E-05	FBXO5|GMNN|CHAF1B|TCP1|HIST1H2BC|HIST1H1C|CENPW|HSP90AB1|HLA-DMA|HIST1H4H|HLA-DRA|HIST1H2BO|DNAJC28|HIST1H2BN	7940	7538|7564|7592|7620|7615|7571|7551|7552|7582|7562|7593|7548|7568|7585	1.88E-07		GO.0034622	0.446344156	0
5162	33	GO Component		intracellular organelle lumen	1.20E-04	FBXO5|GMNN|COQ3|APP|U2AFBP|PDXK|GTPBP2|CHAF1B|TCP1|HIST1H2BC|BRWD1|TUBB|HIST1H1C|COL18A1|CENPW|SYNCRIP|HSP90AB1|HIST1H4H|HIST1H2AC|PRMT2|MCM3AP|TTC3|HLCS|CDKN1A|SESN1|C4A|HMGA1|SOD2|SIRT5|HIST1H2BO|MCM3|HIST1H2BN|U2AF35	7940	7538|7564|7535|7584|7590|7569|7570|7592|7620|7615|7572|7567|7571|7565|7551|7555|7552|7562|7587|7580|7611|7540|7573|7561|7544|7613|7594|7597|7609|7548|7566|7585|7599	2.60E-06		GO.0070013	0.392081875	0
188	7	GO Component		protein-DNA complex	1.20E-04	HIST1H2BC|HIST1H1C|HIST1H4H|HIST1H2AC|HIST1H2BO|MCM3|HIST1H2BN	7940	7615|7571|7562|7587|7548|7566|7585	2.12E-06		GO.0032993	0.392081875	0
7	3	GO Process		positive regulation of apoptotic cell clearance	2.60E-04	C2|C4A|C4B	7940	7576|7613|7579	3.21E-06		GO.2000427	0.358502665	0
1299	15	GO Process		regulation of response to stress	4.40E-04	PLA2G7|APP|C2|UBE2G2|IFNAR2|FYN|IFNGR1|HSP90AB1|SESN1|C4A|HLA-B|HMGA1|C4B|EYA4|SOD2	7940	7560|7584|7576|7596|7603|7608|7591|7552|7544|7613|7604|7594|7579|7606|7597	6.82E-06		GO.0080134	0.335654732	0
483	9	Reactome Pathways		Cell Cycle, Mitotic	8.80E-04	FBXO5|GMNN|TUBB|HSP90AB1|HIST1H2AC|CDKN1A|HIST1H2BO|MCM3|HIST1H2BN	7940	7538|7564|7567|7552|7587|7561|7548|7566|7585	1.73E-05		HSA-69278	0.305551733	0
4792	29	GO Component		protein-containing complex	9.20E-04	PLA2G7|APP|U2AFBP|CHAF1B|TCP1|HIST1H2BC|TUBB|HIST1H1C|COL18A1|CENPW|SYNCRIP|TTK|HSP90AB1|HLA-DMA|HIST1H4H|HIST1H2AC|HLA-DRA|MCM3AP|CDKN1A|HLA-DPA1|KIFC1|HLA-B|HMGA1|HLA-DPB1|HIST1H2BO|DNAJC28|MCM3|HIST1H2BN|U2AF35	7940	7560|7584|7590|7592|7620|7615|7567|7571|7565|7551|7555|7595|7552|7582|7562|7587|7593|7611|7561|7545|7553|7604|7594|7574|7548|7568|7566|7585|7599	5.52E-05		GO.0032991	0.303621217	0
5342	32	GO Process		cellular component organization or biogenesis	0.001	FBXO5|GMNN|PLA2G7|APP|CHAF1B|TCP1|HIST1H2BC|WRB|YBEY|BRWD1|TUBB|HIST1H1C|FYN|COL18A1|CENPW|TTK|HSP90AB1|HLA-DMA|HIST1H4H|HIST1H2AC|HLA-DRA|PRMT2|HLCS|KIFC1|MTFR2|HMGA1|EYA4|SOD2|SIRT5|HIST1H2BO|DNAJC28|HIST1H2BN	7940	7538|7564|7560|7584|7592|7620|7615|7589|7563|7572|7567|7571|7608|7565|7551|7595|7552|7582|7562|7587|7593|7580|7573|7553|7616|7594|7606|7597|7609|7548|7568|7585	1.87E-05		GO.0071840	0.3	0
393	8	GO Process		activation of immune response	0.0014	C2|FYN|HSP90AB1|HLA-DRA|HLA-DPA1|C4A|HLA-DPB1|C4B	7940	7576|7608|7552|7593|7545|7613|7574|7579	2.86E-05		GO.0002253	0.285387196	0
78	4	Reactome Pathways		Amyloid fiber formation	0.0023	APP|HIST1H2AC|HIST1H2BO|HIST1H2BN	7940	7584|7587|7548|7585	1.20E-04		HSA-977225	0.263827216	0
7	2	GO Component		U2AF	0.004	U2AFBP|U2AF35	7940	7590|7599	3.30E-04		GO.0089701	0.239794001	0
8	2	GO Component		nuclear envelope lumen	0.0044	APP|TUBB	7940	7584|7567	4.10E-04		GO.0005641	0.235654732	0
83	4	GO Process		regulation of response to oxidative stress	0.0053	APP|FYN|SESN1|SOD2	7940	7584|7608|7544|7597	1.50E-04		GO.1902882	0.227572413	0
4	2	GO Process		peptide antigen assembly with MHC class II protein complex	0.0053	HLA-DMA|HLA-DRA	7940	7582|7593	1.40E-04		GO.0002503	0.227572413	0
169	5	GO Process		regulation of reactive oxygen species metabolic process	0.0068	APP|FYN|HSP90AB1|CDKN1A|SIRT5	7940	7584|7608|7552|7561|7609	1.90E-04		GO.2000377	0.216749109	0
128	4	Reactome Pathways		G1/S Transition	0.0075	FBXO5|GMNN|CDKN1A|MCM3	7940	7538|7564|7561|7566	7.10E-04		HSA-69206	0.212493874	0
59	3	Reactome Pathways		Recruitment and ATM-mediated phosphorylation of repair and signaling proteins at DNA double strand breaks	0.0083	EYA4|HIST1H2BO|HIST1H2BN	7940	7606|7548|7585	9.00E-04		HSA-5693565	0.208092191	0
15	2	Reactome Pathways		The NLRP3 inflammasome	0.0091	APP|HSP90AB1	7940	7584|7552	0.0012		HSA-844456	0.204095861	0
16	2	Reactome Pathways		Sema3A PAK dependent Axon repulsion	0.0098	FYN|HSP90AB1	7940	7608|7552	0.0014		HSA-399954	0.200877392	0
16	2	Reactome Pathways		Formation of Senescence-Associated Heterochromatin Foci (SAHF)	0.0098	HIST1H1C|HMGA1	7940	7571|7594	0.0014		HSA-2559584	0.200877392	0
439	6	Reactome Pathways		Signaling by Interleukins	0.0133	APP|TCP1|BRWD1|FYN|CDKN1A|SOD2	7940	7584|7620|7572|7608|7561|7597	0.0023		HSA-449147	0.187614836	0
927	10	GO Process		immune effector process	0.0145	APP|PDXK|C2|TUBB|IFNAR2|FYN|HSP90AB1|C4A|HLA-B|C4B	7940	7584|7569|7576|7567|7603|7608|7552|7613|7604|7579	5.00E-04		GO.0002252	0.1838632	0
49	3	GO Process		regulation of vascular smooth muscle cell proliferation	0.0153	HTR1B|CDKN1A|SOD2	7940	7536|7561|7597	5.40E-04		GO.1904705	0.181530857	0
123	4	GO Process		spindle organization	0.0162	FBXO5|TUBB|TTK|KIFC1	7940	7538|7567|7595|7553	6.20E-04		GO.0007051	0.179048499	0
323	5	GO Component		secretory granule lumen	0.0193	APP|PDXK|GTPBP2|TUBB|HSP90AB1	7940	7584|7569|7570|7567|7552	0.0033		GO.0034774	0.171444269	0
361	6	GO Process		regulation of innate immune response	0.0195	APP|IFNAR2|FYN|IFNGR1|HSP90AB1|HLA-B	7940	7584|7603|7608|7591|7552|7604	8.80E-04		GO.0045088	0.170996539	0
13	2	GO Process		regulation of ketone biosynthetic process	0.0204	COQ3|SIRT5	7940	7535|7609	9.40E-04		GO.0010566	0.169036983	0
333	5	GO Component		nuclear chromatin	0.0212	CHAF1B|TCP1|HIST1H1C|HIST1H4H|HIST1H2AC	7940	7592|7620|7571|7562|7587	0.0037		GO.0000790	0.167366414	0
65	3	GO Process		type I interferon signaling pathway	0.0248	IFNAR1|IFNAR2|HLA-B	7940	7605|7603|7604	0.0012		GO.0060337	0.160554832	0
2307	16	GO Process		negative regulation of nitrogen compound metabolic process	0.0261	FBXO5|GMNN|APP|UBE2G2|HIST1H1C|FYN|SYNCRIP|HSP90AB1|HIST1H4H|HIST1H2AC|PRMT2|CDKN1A|C4A|HMGA1|C4B|SIRT5	7940	7538|7564|7584|7596|7571|7608|7555|7552|7562|7587|7580|7561|7613|7594|7579|7609	0.0013		GO.0051172	0.158335949	0
38	2	Reactome Pathways		Gene and protein expression by JAK-STAT signaling after Interleukin-12 stimulation	0.0284	TCP1|SOD2	7940	7620|7597	0.0067		HSA-8950505	0.154668166	0
273	5	GO Process		negative regulation of cell cycle process	0.0292	FBXO5|TTK|HSP90AB1|PRMT2|CDKN1A	7940	7538|7595|7552|7580|7561	0.0016		GO.0010948	0.153461715	0
2226	14	GO Component		cytoplasmic vesicle	0.0315	IFNAR1|APP|PDXK|GTPBP2|TCP1|TUBB|FYN|HSP90AB1|HLA-DMA|HLA-DRA|HLA-DPA1|KIFC1|HLA-B|HLA-DPB1	7940	7605|7584|7569|7570|7620|7567|7608|7552|7582|7593|7545|7553|7604|7574	0.0066		GO.0031410	0.150168945	0
40	2	GO Component		plasma lipoprotein particle	0.0335	PLA2G7|APP	7940	7560|7584	0.0073		GO.0034358	0.147495519	0
1796	12	GO Component		endoplasmic reticulum	0.0345	APP|WRB|UBE2G2|FYN|COL18A1|SYNCRIP|HLA-DRA|HLA-DPA1|C4A|HLA-B|HLA-DPB1|TMEM50B	7940	7584|7589|7596|7608|7565|7555|7593|7545|7613|7604|7574|7602	0.0078		GO.0005783	0.14621809	0
21	2	GO Process		detection of external biotic stimulus	0.0376	HLA-B|C4B	7940	7604|7579	0.0022		GO.0098581	0.142481216	0
21	2	GO Process		negative regulation of cell killing	0.0376	HSP90AB1|HLA-B	7940	7552|7604	0.0022		GO.0031342	0.142481216	0
298	5	GO Process		positive regulation of leukocyte activation	0.038	APP|FYN|CDKN1A|HLA-DPA1|HLA-DPB1	7940	7584|7608|7561|7545|7574	0.0023		GO.0002696	0.14202164	0
265	4	Reactome Pathways		Cell Cycle Checkpoints	0.0389	CDKN1A|HIST1H2BO|MCM3|HIST1H2BN	7940	7561|7548|7566|7585	0.0092		HSA-69620	0.14100504	0
23	2	GO Process		response to interferon-beta	0.0417	UBE2G2|IFNAR2	7940	7596|7603	0.0026		GO.0035456	0.137986395	0
455	6	GO Process		response to nutrient levels	0.0434	C2|FYN|HLCS|CDKN1A|SESN1|SIRT5	7940	7576|7608|7573|7561|7544|7609	0.0028		GO.0031667	0.136251027	0
618	7	GO Process		regulation of cellular response to stress	0.044	APP|UBE2G2|FYN|HSP90AB1|HMGA1|EYA4|SOD2	7940	7584|7596|7608|7552|7594|7606|7597	0.0029		GO.0080135	0.135654732	0
26	2	GO Process		regulation of type I interferon-mediated signaling pathway	0.0478	IFNAR2|HSP90AB1	7940	7603|7552	0.0033		GO.0060338	0.13205721	0
26	2	GO Process		regulation of interferon-gamma-mediated signaling pathway	0.0478	IFNGR1|HSP90AB1	7940	7591|7552	0.0033		GO.0060334	0.13205721	0
94	3	GO Process		feeding behavior	0.0478	APP|FYN|HTR1B	7940	7584|7608|7536	0.0033		GO.0007631	0.13205721	0
53	2	Reactome Pathways		Transcriptional activation of mitochondrial biogenesis	0.0484	SOD2|SIRT5	7940	7597|7609	0.0123		HSA-2151201	0.131515464	0
650	7	GO Process		symbiont process	0.0499	TCP1|FYN|SYNCRIP|HSP90AB1|HLA-DRA|HLA-B|HMGA1	7940	7620|7608|7555|7552|7593|7604|7594	0.0038		GO.0044403	0.130189945	0
98	3	GO Process		chromatin silencing	0.0499	HIST1H4H|HIST1H2AC|SIRT5	7940	7562|7587|7609	0.0037		GO.0006342	0.130189945	0
203	4	GO Process		DNA replication	0.0499	GMNN|CHAF1B|HMGA1|MCM3	7940	7564|7592|7594|7566	0.0037		GO.0006260	0.130189945	0
