# Supplementary material for: Transcriptomic analysis of stem cells from chorionic villi uncovers the impact of chromosomes 2, 6 and 22 in the clinical manifestations of Down syndrome
Source: Stem Cell Res Ther. 2023 Sep 23;14:265. doi: 10.1186/s13287-023-03503-4 (PMC10517537; doi:10.1186/s13287-023-03503-4)
Supplement: Supplementary file 7 — Additional file 7: Table S4. Gene set enrichment analysis (GSEA) for CHr21_22_ (GO process, KEGG pathway, Reactome pathway). [file 13287_2023_3503_MOESM7_ESM.csv]

Supplementary table S4: Gene Set Enrichment Analysis (GSEA) for CHr21_22_ (GO process, KEGG pathway, Reactome pathway)
# background genes	# genes	category	chart color	description	FDR value	genes	network.SUID	nodes.SUID	p-value	PMID	term name	transferred FDR value	year
8	3	GO Process		leukotriene D4 biosynthetic process	3.80E-04	GGT5|GGT1|GGT2	8152	3227|3215|3200	3.01E-07		GO.1901750	0.6799475	0
52	4	GO Process		cofactor catabolic process	3.80E-04	HMOX1|GGT5|GGT1|GGT2	8152	3184|3227|3215|3200	7.24E-07		GO.0051187	0.6799475	0
10	3	GO Process		glutathione catabolic process	3.80E-04	GGT5|GGT1|GGT2	8152	3227|3215|3200	5.21E-07		GO.0006751	0.6799475	0
467	6	GO Process		cofactor metabolic process	0.0032	HMOX1|PDXK|CRYZL1|GGT5|GGT1|GGT2	8152	3184|3207|3223|3227|3215|3200	2.30E-05		GO.0051186	0.49598237	0
958	7	GO Process		organonitrogen compound catabolic process	0.0148	HMOX1|UBE2G2|GGT5|TTC3|GGT1|GGT2|RANBP1	8152	3184|3193|3227|3228|3215|3200|3221	1.50E-04		GO.1901565	0.363756507	0
14	2	GO Process		glutathione biosynthetic process	0.0157	GGT5|GGT1	8152	3227|3215	1.90E-04		GO.0006750	0.358659622	0
265	4	Reactome Pathways		Cell Cycle Checkpoints	0.0172	CENPM|MCM5|CDC45|GTSE1	8152	3187|3226|3185|3217	3.50E-04		HSA-69620	0.350781319	0
18	2	Reactome Pathways		Aflatoxin activation and detoxification	0.0172	GGT5|GGT1	8152	3227|3215	2.90E-04		HSA-5423646	0.350781319	0
21	2	Reactome Pathways		Synthesis of Leukotrienes (LT) and Eoxins (EX)	0.0172	GGT5|GGT1	8152	3227|3215	3.90E-04		HSA-2142691	0.350781319	0
11	2	Reactome Pathways		Unwinding of DNA	0.0172	MCM5|CDC45	8152	3226|3185	1.20E-04		HSA-176974	0.350781319	0
12	2	Reactome Pathways		Glutathione synthesis and recycling	0.0172	GGT5|GGT1	8152	3227|3215	1.40E-04		HSA-174403	0.350781319	0
148	3	Reactome Pathways		G2/M Checkpoints	0.0191	MCM5|CDC45|GTSE1	8152	3226|3185|3217	9.10E-04		HSA-69481	0.341734828	0
33	2	Reactome Pathways		Activation of the pre-replicative complex	0.0191	MCM5|CDC45	8152	3226|3185	9.10E-04		HSA-68962	0.341734828	0
37	2	Reactome Pathways		Activation of ATR in response to replication stress	0.0191	MCM5|CDC45	8152	3226|3185	0.0011		HSA-176187	0.341734828	0
273	4	GO Process		positive regulation of cell cycle process	0.0276	APP|RANBP1|CDC45|GTSE1	8152	3197|3221|3185|3217	3.90E-04		GO.0090068	0.30995114	0
22	2	GO Process		response to interferon-alpha	0.0283	IFNAR1|IFNAR2	8152	3189|3190	4.20E-04		GO.0035455	0.307788695	0
23	2	GO Process		response to interferon-beta	0.0292	UBE2G2|IFNAR2	8152	3193|3190	4.60E-04		GO.0035456	0.305085694	0
123	3	GO Process		G1/S transition of mitotic cell cycle	0.0326	MCM5|RANBP1|CDC45	8152	3226|3221|3185	5.40E-04		GO.0000082	0.295576027	0
483	4	Reactome Pathways		Cell Cycle, Mitotic	0.0373	CENPM|MCM5|CDC45|GTSE1	8152	3187|3226|3185|3217	0.0032		HSA-69278	0.283947825	0
31	2	GO Process		DNA replication initiation	0.0445	MCM5|CDC45	8152	3226|3185	8.10E-04		GO.0006270	0.268709381	0
144	3	GO Process		positive regulation of mitotic cell cycle	0.0446	APP|RANBP1|CDC45	8152	3197|3221|3185	8.40E-04		GO.0045931	0.268515579	0
